# Supplementary material for: Tetra­aqua­(1,10-phenanthroline)zinc(II) 3,6-dicarboxy­bicyclo­[2.2.2]oct-7-ene-2,5-dicarboxyl­ate
Source: Acta Crystallogr Sect E Struct Rep Online. 2008 Aug 13;64(Pt 9):m1158. doi: 10.1107/S1600536808025622 (PMC2960719; doi:10.1107/S1600536808025622)
Supplement: Supplementary file 1 [file e-64-m1158-sup1.cif]

##############################################################################
###                                                                        ###
###        Electronic paper (Acta Crystallographica Section E)             ###
###                                                                        ###
##############################################################################
#                                                                            #
# This CIF contains the data in a paper accepted for publication in Acta     #
# Crystallographica Section E. It conforms to the requirements of Notes      #
# for Authors for Section E, and has been peer reviewed under the auspices   #
# of the IUCr Commission on Journals.                                        #
#                                                                            #
# Full details of the Crystallographic Information File format               #
# are given in the paper "The Crystallographic Information File (CIF):       #
# a New Standard Archive File for Crystallography" by S. R. Hall, F. H.      #
# Allen and I. D. Brown [Acta Cryst. (1991), A47, 655-685].                  #
#                                                                            #
# The current version of the core CIF dictionary is obtainable from          #
# ftp://ftp.iucr.org/pub/cif_core.dic. The current version number is 2.4.    #
#                                                                            #
# Software is freely available for graphical display of the structure(s) in  #
# this CIF.  For information consult the CIF home page http://www.iucr.org/  #
# cif/home.html                                                              #
#                                                                            #
# This file may be used for bona fide research purposes within the           #
# scientific community so long as proper attribution is given to the journal # 
# article from which it was obtained.                                        #
#                                                                            #
##############################################################################
                                             
data_global
_audit_creation_method     'SHELXL97'
_journal_date_recd_electronic     2008-08-07
_journal_date_accepted     2008-08-08
_journal_name_full     'Acta Crystallographica, Section E'
_journal_year     2008
_journal_volume     64
_journal_issue      9
_journal_page_first     m1158
_journal_page_last     m1158
_journal_paper_category     QM
_journal_coeditor_code     BT2766
_publ_contact_author_name     'Professor Chun-Hui Yu'
_publ_contact_author_address
;
Department of Chemistry,
College of Chemistry and Biology,
Beihua University,
Jilin City, 132013, China
;
_publ_contact_author_email     jlschy@126.com
_publ_contact_author_fax     '?'
_publ_contact_author_phone     '?'
_publ_section_title
;
Tetraaqua(1,10-phenanthroline)zinc(II)
3,6-dicarboxybicyclo[2.2.2]oct-7-ene-2,5-dicarboxylate
;
loop_
    _publ_author_name
    _publ_author_address
    'Chun-Hui Yu'
;
Department of Chemistry,
College of Chemistry and Biology,
Beihua University,
Jilin City 132013
People's Republic of China
;
data_I
_audit_creation_method     SHELXL-97
_chemical_name_systematic
;
Tetraaqua(1,10-phenanthroline)zinc(II)
3,6-dicarboxybicyclo[2.2.2]oct-7-ene-2,5-dicarboxylate
;
_chemical_name_common     ?
_chemical_formula_moiety     'C12 H16 N2 O4 Zn 2+, C12 H10 O8 2-'
_chemical_formula_sum     'C24 H26 N2 O12 Zn'
_chemical_formula_iupac     '[Zn (C12 H8 N2) (H2 O)4] (C12 H10 O8)'
_chemical_formula_weight     599.84
_chemical_melting_point     ?
_symmetry_cell_setting     Monoclinic
_symmetry_space_group_name_H-M     'P 21/c'
_symmetry_space_group_name_Hall     '-P 2ybc'
loop_
    _symmetry_equiv_pos_as_xyz
    'x, y, z'
    '-x, y+1/2, -z+1/2'
    '-x, -y, -z'
    'x, -y-1/2, z-1/2'
_cell_length_a     7.4550(2)
_cell_length_b     13.5991(4)
_cell_length_c     22.9833(7)
_cell_angle_alpha     90.00
_cell_angle_beta     91.5550(10)
_cell_angle_gamma     90.00
_cell_volume     2329.22(12)
_cell_formula_units_Z     4
_cell_measurement_reflns_used     5626
_cell_measurement_theta_min     1.08
_cell_measurement_theta_max     28.27
_cell_measurement_temperature     293(2)
_exptl_crystal_description     block
_exptl_crystal_colour     'colorless'
_exptl_crystal_size_max     0.33
_exptl_crystal_size_mid     0.22
_exptl_crystal_size_min     0.19
_exptl_crystal_density_diffrn     1.711
_exptl_crystal_density_meas     ?
_exptl_crystal_density_method     'not measured'
_exptl_crystal_F_000     1240
_exptl_absorpt_coefficient_mu     1.130
_exptl_absorpt_correction_type     'multi-scan'
_exptl_absorpt_process_details     '(SAINT; Bruker, 1998)'
_exptl_absorpt_correction_T_min     0.687
_exptl_absorpt_correction_T_max     0.805
_exptl_special_details
;
;
_diffrn_ambient_temperature     293(2)
_diffrn_radiation_type     MoK\a
_diffrn_radiation_wavelength     0.71073
_diffrn_radiation_source     'fine-focus sealed tube'
_diffrn_radiation_monochromator     graphite
_diffrn_measurement_device_type     'Bruker APEX CCD area-detector'
_diffrn_measurement_method     '\f and \w'
_diffrn_detector_area_resol_mean     ?
_diffrn_reflns_number     14301
_diffrn_reflns_av_R_equivalents     0.0481
_diffrn_reflns_av_sigmaI/netI     0.0637
_diffrn_reflns_theta_min     1.74
_diffrn_reflns_theta_max     28.27
_diffrn_reflns_theta_full     25.00
_diffrn_measured_fraction_theta_max     0.975
_diffrn_measured_fraction_theta_full     0.996
_diffrn_reflns_limit_h_min     -9
_diffrn_reflns_limit_h_max     8
_diffrn_reflns_limit_k_min     -14
_diffrn_reflns_limit_k_max     18
_diffrn_reflns_limit_l_min     -29
_diffrn_reflns_limit_l_max     30
_diffrn_standards_number     ?
_diffrn_standards_interval_count     ?
_diffrn_standards_interval_time     ?
_diffrn_standards_decay_%     ?
_refine_special_details
;
Refinement of <i>F</i>^2^ against ALL reflections. The weighted <i>R</i>-factor
<i>wR</i> and goodness of fit <i>S</i> are based on <i>F</i>^2^, conventional
<i>R</i>-factors <i>R</i> are based on <i>F</i>, with <i>F</i> set to zero for
negative <i>F</i>^2^. The threshold expression of <i>F</i>^2^ >
\s(<i>F</i>^2^) is used only for calculating <i>R</i>-factors(gt) <i>etc</i>.
and is not relevant to the choice of reflections for refinement.
<i>R</i>-factors based on <i>F</i>^2^ are statistically about twice as large
as those based on <i>F</i>, and <i>R</i>- factors based on ALL data will be
even larger.
;
_reflns_number_total     5626
_reflns_number_gt     3854
_reflns_threshold_expression     I>2\s(I)
_refine_ls_structure_factor_coef     Fsqd
_refine_ls_matrix_type     full
_refine_ls_R_factor_all     0.0681
_refine_ls_R_factor_gt     0.0460
_refine_ls_wR_factor_gt     0.1129
_refine_ls_wR_factor_ref     0.1221
_refine_ls_goodness_of_fit_ref     0.957
_refine_ls_restrained_S_all     0.959
_refine_ls_number_reflns     5626
_refine_ls_number_parameters     382
_refine_ls_number_restraints     12
_refine_ls_hydrogen_treatment     mixed
_refine_ls_weighting_scheme     calc
_refine_ls_weighting_details
                 'calc w=1/[\s^2^(Fo^2^)+(0.0613P)^2^] where P=(Fo^2^+2Fc^2^)/3'
_atom_sites_solution_hydrogens     geom
_atom_sites_solution_primary     direct
_atom_sites_solution_secondary     difmap
_refine_ls_shift/su_max     0.000
_refine_ls_shift/su_mean     0.000
_refine_diff_density_max     0.501
_refine_diff_density_min     -0.590
_refine_ls_extinction_method     none
_refine_ls_extinction_coef     ?
loop_
    _atom_type_symbol
    _atom_type_description
    _atom_type_scat_dispersion_real
    _atom_type_scat_dispersion_imag
    _atom_type_scat_source
    'C' 'C' 0.0033 0.0016
                         'International Tables Vol C Tables 4.2.6.8 and 6.1.1.4'
    'H' 'H' 0.0000 0.0000
                         'International Tables Vol C Tables 4.2.6.8 and 6.1.1.4'
    'N' 'N' 0.0061 0.0033
                         'International Tables Vol C Tables 4.2.6.8 and 6.1.1.4'
    'O' 'O' 0.0106 0.0060
                         'International Tables Vol C Tables 4.2.6.8 and 6.1.1.4'
    'Zn' 'Zn' 0.2839 1.4301
                         'International Tables Vol C Tables 4.2.6.8 and 6.1.1.4'
_computing_data_collection     'SMART (Bruker, 1998)'
_computing_cell_refinement     'SAINT (Bruker, 1998)'
_computing_data_reduction     'SAINT (Bruker, 1998)'
_computing_structure_solution     'SHELXS97 (Sheldrick, 2008)'
_computing_structure_refinement     'SHELXL97 (Sheldrick, 2008)'
_computing_molecular_graphics     'SHELXTL (Sheldrick, 2008)'
_computing_publication_material     'SHELXTL (Sheldrick, 2008)'
loop_
    _atom_site_type_symbol
    _atom_site_label
    _atom_site_fract_x
    _atom_site_fract_y
    _atom_site_fract_z
    _atom_site_U_iso_or_equiv
    _atom_site_adp_type
    _atom_site_calc_flag
    _atom_site_refinement_flags
    _atom_site_occupancy
    _atom_site_disorder_assembly
    _atom_site_disorder_group
    C C1 -0.2556(4) 0.2855(2) 0.61401(12) 0.0348(7) Uani d . 1 . .
    H H1 -0.2529 0.2264 0.6344 0.042 Uiso calc R 1 . .
    C C2 -0.2659(4) 0.3745(3) 0.64532(13) 0.0414(8) Uani d . 1 . .
    H H2 -0.2708 0.3734 0.6857 0.050 Uiso calc R 1 . .
    C C4 -0.2686(5) 0.4609(3) 0.61680(15) 0.0459(9) Uani d . 1 . .
    H H4 -0.2756 0.5194 0.6376 0.055 Uiso calc R 1 . .
    C C5 -0.2610(5) 0.4632(2) 0.55588(14) 0.0399(8) Uani d . 1 . .
    C C6 -0.2629(6) 0.5510(2) 0.52184(18) 0.0570(10) Uani d . 1 . .
    H H6 -0.2628 0.6117 0.5405 0.068 Uiso calc R 1 . .
    C C7 -0.2648(6) 0.5479(2) 0.46388(18) 0.0554(10) Uani d . 1 . .
    H H7 -0.2692 0.6064 0.4430 0.067 Uiso calc R 1 . .
    C C8 -0.2603(5) 0.4564(2) 0.43289(15) 0.0385(8) Uani d . 1 . .
    C C9 -0.2666(4) 0.4472(2) 0.37212(14) 0.0409(8) Uani d . 1 . .
    H H9 -0.2727 0.5032 0.3489 0.049 Uiso calc R 1 . .
    C C10 -0.2639(4) 0.3579(2) 0.34720(13) 0.0377(8) Uani d . 1 . .
    H H10 -0.2694 0.3523 0.3069 0.045 Uiso calc R 1 . .
    C C11 -0.2527(4) 0.2731(2) 0.38191(12) 0.0307(7) Uani d . 1 . .
    H H11 -0.2502 0.2118 0.3641 0.037 Uiso calc R 1 . .
    C C12 -0.2538(4) 0.3703(2) 0.52783(12) 0.0272(6) Uani d . 1 . .
    C C13 -0.2518(4) 0.3674(2) 0.46512(12) 0.0271(6) Uani d . 1 . .
    C C14 0.1068(4) 0.06219(19) 0.70078(12) 0.0268(6) Uani d . 1 . .
    C C15 0.2475(4) 0.12469(19) 0.73318(11) 0.0220(6) Uani d . 1 . .
    H H15 0.3295 0.0808 0.7548 0.026 Uiso calc R 1 . .
    C C16 0.3605(4) 0.19231(18) 0.69329(10) 0.0206(5) Uani d . 1 . .
    H H16 0.4869 0.1784 0.7027 0.025 Uiso calc R 1 . .
    C C17 0.3320(4) 0.1720(2) 0.62817(11) 0.0252(6) Uani d . 1 . .
    C C18 0.3279(3) 0.30060(18) 0.70964(10) 0.0187(5) Uani d . 1 . .
    H H18 0.3894 0.3445 0.6829 0.022 Uiso calc R 1 . .
    C C19 0.1500(4) 0.19201(18) 0.77770(11) 0.0209(5) Uani d . 1 . .
    H H19 0.0744 0.1524 0.8029 0.025 Uiso calc R 1 . .
    C C20 0.0380(4) 0.26442(19) 0.74361(11) 0.0243(6) Uani d . 1 . .
    H H20 -0.0857 0.2692 0.7469 0.029 Uiso calc R 1 . .
    C C021 0.2081(4) 0.3018(2) 0.86562(11) 0.0234(6) Uani d . 1 . .
    C C21 0.1303(4) 0.32112(19) 0.70833(11) 0.0245(6) Uani d . 1 . .
    H H21 0.0773 0.3693 0.6849 0.029 Uiso calc R 1 . .
    C C22 0.4016(4) 0.31473(18) 0.77246(11) 0.0211(5) Uani d . 1 . .
    H H22 0.5246 0.2892 0.7732 0.025 Uiso calc R 1 . .
    C C23 0.4151(4) 0.4227(2) 0.79029(11) 0.0262(6) Uani d . 1 . .
    C C25 0.2936(4) 0.24790(18) 0.81443(10) 0.0216(6) Uani d . 1 . .
    H H25 0.3771 0.1990 0.8309 0.026 Uiso calc R 1 . .
    N N1 -0.2458(3) 0.27831(16) 0.43985(9) 0.0246(5) Uani d . 1 . .
    N N2 -0.2495(3) 0.28378(17) 0.55612(9) 0.0255(5) Uani d . 1 . .
    O O1 0.2699(3) 0.23710(15) 0.59560(8) 0.0417(6) Uani d . 1 . .
    O O2 0.3860(3) 0.08866(14) 0.60983(8) 0.0348(5) Uani d . 1 . .
    O O1W -0.4920(3) 0.13197(19) 0.49279(10) 0.0375(5) Uani d D 1 . .
    O O3 0.1019(3) -0.02720(15) 0.72076(9) 0.0469(6) Uani d . 1 . .
    H H3 0.0255 -0.0587 0.7024 0.070 Uiso calc R 1 . .
    O O2W -0.1668(4) 0.06205(18) 0.43708(11) 0.0422(6) Uani d D 1 . .
    O O4 0.0122(3) 0.09170(16) 0.66157(10) 0.0473(6) Uani d . 1 . .
    O O3W -0.2116(4) 0.0585(2) 0.56396(12) 0.0490(6) Uani d D 1 . .
    O O5 0.3699(3) 0.49114(14) 0.76039(9) 0.0399(5) Uani d . 1 . .
    O O4W 0.0517(3) 0.17941(19) 0.50606(9) 0.0401(6) Uani d D 1 . .
    O O6 0.4927(3) 0.42964(15) 0.84189(8) 0.0374(5) Uani d . 1 . .
    H H6A 0.4995 0.4877 0.8514 0.056 Uiso calc R 1 . .
    O O7 0.2531(3) 0.27139(14) 0.91541(8) 0.0336(5) Uani d . 1 . .
    O O8 0.0968(3) 0.36877(15) 0.85579(8) 0.0371(5) Uani d . 1 . .
    Zn Zn1 -0.22063(5) 0.16487(2) 0.499735(13) 0.02916(12) Uani d . 1 . .
    H HW22 -0.223(4) 0.013(2) 0.4325(16) 0.063(13) Uiso d D 1 . .
    H HW41 0.113(5) 0.198(3) 0.5355(10) 0.095 Uiso d D 1 . .
    H HW21 -0.092(4) 0.069(3) 0.4124(14) 0.074(15) Uiso d D 1 . .
    H HW42 0.109(4) 0.195(2) 0.4781(9) 0.037(10) Uiso d D 1 . .
    H HW12 -0.551(4) 0.168(2) 0.4714(11) 0.043(11) Uiso d D 1 . .
    H HW11 -0.551(5) 0.118(3) 0.5214(12) 0.079(15) Uiso d D 1 . .
    H HW31 -0.282(6) 0.057(3) 0.5893(17) 0.119 Uiso d D 1 . .
    H HW32 -0.195(6) 0.009(2) 0.5475(17) 0.083(18) Uiso d D 1 . .
loop_
    _atom_site_aniso_label
    _atom_site_aniso_U_11
    _atom_site_aniso_U_22
    _atom_site_aniso_U_33
    _atom_site_aniso_U_12
    _atom_site_aniso_U_13
    _atom_site_aniso_U_23
    C1 0.0317(17) 0.049(2) 0.0242(14) 0.0001(14) 0.0003(12) -0.0013(14)
    C2 0.0318(18) 0.067(2) 0.0255(15) 0.0106(16) -0.0019(13) -0.0162(16)
    C4 0.043(2) 0.049(2) 0.0447(19) 0.0084(16) -0.0065(16) -0.0268(17)
    C5 0.045(2) 0.0296(17) 0.0447(19) 0.0040(14) -0.0066(15) -0.0126(15)
    C6 0.079(3) 0.0198(17) 0.072(3) 0.0021(16) -0.007(2) -0.0094(18)
    C7 0.074(3) 0.0221(18) 0.070(3) 0.0012(17) -0.004(2) 0.0069(17)
    C8 0.044(2) 0.0230(16) 0.0478(19) -0.0010(13) -0.0031(15) 0.0094(14)
    C9 0.041(2) 0.0408(19) 0.0404(18) -0.0060(15) -0.0033(15) 0.0234(15)
    C10 0.0336(18) 0.054(2) 0.0251(15) 0.0009(14) 0.0010(13) 0.0107(15)
    C11 0.0318(16) 0.0369(17) 0.0235(14) 0.0024(13) -0.0001(12) 0.0001(13)
    C12 0.0309(16) 0.0223(14) 0.0283(15) -0.0003(11) -0.0022(12) -0.0038(12)
    C13 0.0319(16) 0.0208(14) 0.0283(14) -0.0005(11) -0.0027(12) 0.0022(12)
    C14 0.0353(17) 0.0180(14) 0.0273(14) -0.0034(11) 0.0054(13) -0.0008(11)
    C15 0.0283(15) 0.0176(13) 0.0201(13) -0.0006(10) 0.0004(11) 0.0004(10)
    C16 0.0236(14) 0.0201(13) 0.0180(12) 0.0012(10) 0.0012(11) 0.0023(10)
    C17 0.0331(16) 0.0264(15) 0.0161(12) -0.0042(12) -0.0006(11) -0.0004(11)
    C18 0.0241(14) 0.0152(12) 0.0167(12) -0.0037(10) 0.0017(10) 0.0019(10)
    C19 0.0234(14) 0.0178(13) 0.0218(13) -0.0028(10) 0.0054(11) 0.0012(10)
    C20 0.0220(14) 0.0252(14) 0.0255(14) 0.0014(11) -0.0029(11) -0.0002(11)
    C021 0.0296(15) 0.0219(14) 0.0188(13) -0.0019(11) 0.0028(11) -0.0009(11)
    C21 0.0279(15) 0.0220(14) 0.0233(13) 0.0030(11) -0.0051(11) 0.0010(11)
    C22 0.0233(14) 0.0196(13) 0.0203(13) 0.0002(10) -0.0001(11) 0.0007(10)
    C23 0.0341(16) 0.0241(15) 0.0204(13) -0.0099(12) 0.0031(12) -0.0014(11)
    C25 0.0248(14) 0.0187(13) 0.0213(13) 0.0027(10) 0.0006(11) 0.0001(11)
    N1 0.0286(13) 0.0241(12) 0.0212(11) 0.0011(10) -0.0006(9) 0.0011(10)
    N2 0.0282(13) 0.0278(13) 0.0203(11) 0.0000(10) -0.0019(9) -0.0015(10)
    O1 0.0729(17) 0.0249(11) 0.0264(10) -0.0026(10) -0.0152(11) 0.0063(9)
    O2 0.0529(14) 0.0266(11) 0.0248(10) 0.0048(9) -0.0025(10) -0.0068(9)
    O1W 0.0282(12) 0.0574(16) 0.0270(12) -0.0047(11) 0.0014(10) 0.0052(11)
    O3 0.0640(17) 0.0305(12) 0.0454(13) -0.0204(11) -0.0111(12) 0.0083(10)
    O2W 0.0487(16) 0.0325(14) 0.0457(14) -0.0005(11) 0.0034(12) -0.0171(11)
    O4 0.0527(15) 0.0370(13) 0.0507(14) -0.0078(11) -0.0267(12) 0.0000(11)
    O3W 0.0611(18) 0.0372(15) 0.0482(15) -0.0090(12) -0.0082(13) 0.0157(13)
    O5 0.0610(16) 0.0250(11) 0.0330(11) -0.0052(10) -0.0117(10) 0.0037(9)
    O4W 0.0259(12) 0.0736(18) 0.0208(10) -0.0078(11) 0.0007(9) 0.0006(11)
    O6 0.0551(15) 0.0235(11) 0.0328(11) -0.0068(9) -0.0142(10) -0.0010(9)
    O7 0.0495(14) 0.0329(12) 0.0184(9) 0.0085(10) 0.0031(9) 0.0025(8)
    O8 0.0507(14) 0.0341(12) 0.0267(11) 0.0174(10) 0.0063(10) 0.0014(9)
    Zn1 0.0328(2) 0.0265(2) 0.0280(2) 0.00085(14) -0.00117(14) 0.00085(14)
_geom_special_details
;
All e.s.d.'s (except the e.s.d. in the dihedral angle between two l.s. planes)
are estimated using the full covariance matrix. The cell e.s.d.'s are taken
into account individually in the estimation of e.s.d.'s in distances, angles
and torsion angles; correlations between e.s.d.'s in cell parameters are only
used when they are defined by crystal symmetry. An approximate (isotropic)
treatment of cell e.s.d.'s is used for estimating e.s.d.'s involving l.s.
planes.
;
loop_
    _geom_bond_atom_site_label_1
    _geom_bond_atom_site_label_2
    _geom_bond_site_symmetry_2
    _geom_bond_distance
    _geom_bond_publ_flag
    C1 N2 . 1.333(3) ?
    C1 C2 . 1.410(4) ?
    C1 H1 . 0.9300 ?
    C2 C4 . 1.346(5) ?
    C2 H2 . 0.9300 ?
    C4 C5 . 1.403(5) ?
    C4 H4 . 0.9300 ?
    C5 C12 . 1.420(4) ?
    C5 C6 . 1.428(5) ?
    C6 C7 . 1.333(6) ?
    C6 H6 . 0.9300 ?
    C7 C8 . 1.434(5) ?
    C7 H7 . 0.9300 ?
    C8 C9 . 1.402(4) ?
    C8 C13 . 1.419(4) ?
    C9 C10 . 1.343(4) ?
    C9 H9 . 0.9300 ?
    C10 C11 . 1.403(4) ?
    C10 H10 . 0.9300 ?
    C11 N1 . 1.333(3) ?
    C11 H11 . 0.9300 ?
    C12 N2 . 1.344(3) ?
    C12 C13 . 1.442(4) ?
    C13 N1 . 1.345(3) ?
    C14 O4 . 1.198(3) ?
    C14 O3 . 1.300(3) ?
    C14 C15 . 1.528(4) ?
    C15 C16 . 1.561(3) ?
    C15 C19 . 1.567(3) ?
    C15 H15 . 0.9800 ?
    C16 C17 . 1.531(3) ?
    C16 C18 . 1.541(3) ?
    C16 H16 . 0.9800 ?
    C17 O1 . 1.240(3) ?
    C17 O2 . 1.279(3) ?
    C18 C21 . 1.499(4) ?
    C18 C22 . 1.543(3) ?
    C18 H18 . 0.9800 ?
    C19 C20 . 1.498(4) ?
    C19 C25 . 1.545(4) ?
    C19 H19 . 0.9800 ?
    C20 C21 . 1.325(4) ?
    C20 H20 . 0.9300 ?
    C021 O8 . 1.248(3) ?
    C021 O7 . 1.254(3) ?
    C021 C25 . 1.539(3) ?
    C21 H21 . 0.9300 ?
    C22 C23 . 1.526(3) ?
    C22 C25 . 1.564(3) ?
    C22 H22 . 0.9800 ?
    C23 O5 . 1.200(3) ?
    C23 O6 . 1.309(3) ?
    C25 H25 . 0.9800 ?
    N1 Zn1 . 2.073(2) ?
    N2 Zn1 . 2.087(2) ?
    O1W Zn1 . 2.074(2) ?
    O1W HW12 . 0.816(17) ?
    O1W HW11 . 0.826(18) ?
    O3 H3 . 0.8200 ?
    O2W Zn1 . 2.055(2) ?
    O2W HW22 . 0.799(17) ?
    O2W HW21 . 0.809(17) ?
    O3W Zn1 . 2.067(2) ?
    O3W HW31 . 0.80(4) ?
    O3W HW32 . 0.784(18) ?
    O4W Zn1 . 2.041(2) ?
    O4W HW41 . 0.845(18) ?
    O4W HW42 . 0.811(17) ?
    O6 H6A . 0.8200 ?
loop_
    _geom_angle_atom_site_label_1
    _geom_angle_atom_site_label_2
    _geom_angle_atom_site_label_3
    _geom_angle_site_symmetry_1
    _geom_angle_site_symmetry_3
    _geom_angle
    _geom_angle_publ_flag
    N2 C1 C2 . . 121.9(3) ?
    N2 C1 H1 . . 119.1 ?
    C2 C1 H1 . . 119.1 ?
    C4 C2 C1 . . 120.0(3) ?
    C4 C2 H2 . . 120.0 ?
    C1 C2 H2 . . 120.0 ?
    C2 C4 C5 . . 120.3(3) ?
    C2 C4 H4 . . 119.8 ?
    C5 C4 H4 . . 119.8 ?
    C4 C5 C12 . . 115.9(3) ?
    C4 C5 C6 . . 124.4(3) ?
    C12 C5 C6 . . 119.7(3) ?
    C7 C6 C5 . . 121.4(3) ?
    C7 C6 H6 . . 119.3 ?
    C5 C6 H6 . . 119.3 ?
    C6 C7 C8 . . 121.7(3) ?
    C6 C7 H7 . . 119.2 ?
    C8 C7 H7 . . 119.2 ?
    C9 C8 C13 . . 116.4(3) ?
    C9 C8 C7 . . 124.9(3) ?
    C13 C8 C7 . . 118.8(3) ?
    C10 C9 C8 . . 120.3(3) ?
    C10 C9 H9 . . 119.8 ?
    C8 C9 H9 . . 119.8 ?
    C9 C10 C11 . . 120.1(3) ?
    C9 C10 H10 . . 119.9 ?
    C11 C10 H10 . . 119.9 ?
    N1 C11 C10 . . 121.6(3) ?
    N1 C11 H11 . . 119.2 ?
    C10 C11 H11 . . 119.2 ?
    N2 C12 C5 . . 124.0(3) ?
    N2 C12 C13 . . 117.4(2) ?
    C5 C12 C13 . . 118.6(3) ?
    N1 C13 C8 . . 123.0(3) ?
    N1 C13 C12 . . 117.2(2) ?
    C8 C13 C12 . . 119.8(3) ?
    O4 C14 O3 . . 123.8(3) ?
    O4 C14 C15 . . 124.2(2) ?
    O3 C14 C15 . . 111.9(2) ?
    C14 C15 C16 . . 114.5(2) ?
    C14 C15 C19 . . 108.6(2) ?
    C16 C15 C19 . . 107.85(19) ?
    C14 C15 H15 . . 108.6 ?
    C16 C15 H15 . . 108.6 ?
    C19 C15 H15 . . 108.6 ?
    C17 C16 C18 . . 113.1(2) ?
    C17 C16 C15 . . 113.9(2) ?
    C18 C16 C15 . . 109.2(2) ?
    C17 C16 H16 . . 106.7 ?
    C18 C16 H16 . . 106.7 ?
    C15 C16 H16 . . 106.7 ?
    O1 C17 O2 . . 123.3(2) ?
    O1 C17 C16 . . 120.1(2) ?
    O2 C17 C16 . . 116.4(2) ?
    C21 C18 C16 . . 109.5(2) ?
    C21 C18 C22 . . 108.7(2) ?
    C16 C18 C22 . . 107.0(2) ?
    C21 C18 H18 . . 110.5 ?
    C16 C18 H18 . . 110.5 ?
    C22 C18 H18 . . 110.5 ?
    C20 C19 C25 . . 109.3(2) ?
    C20 C19 C15 . . 107.7(2) ?
    C25 C19 C15 . . 108.5(2) ?
    C20 C19 H19 . . 110.4 ?
    C25 C19 H19 . . 110.4 ?
    C15 C19 H19 . . 110.4 ?
    C21 C20 C19 . . 114.3(2) ?
    C21 C20 H20 . . 122.9 ?
    C19 C20 H20 . . 122.9 ?
    O8 C021 O7 . . 124.5(2) ?
    O8 C021 C25 . . 119.8(2) ?
    O7 C021 C25 . . 115.7(2) ?
    C20 C21 C18 . . 113.9(2) ?
    C20 C21 H21 . . 123.0 ?
    C18 C21 H21 . . 123.0 ?
    C23 C22 C18 . . 113.0(2) ?
    C23 C22 C25 . . 115.1(2) ?
    C18 C22 C25 . . 109.2(2) ?
    C23 C22 H22 . . 106.3 ?
    C18 C22 H22 . . 106.3 ?
    C25 C22 H22 . . 106.3 ?
    O5 C23 O6 . . 124.9(3) ?
    O5 C23 C22 . . 125.2(2) ?
    O6 C23 C22 . . 109.7(2) ?
    C021 C25 C19 . . 110.9(2) ?
    C021 C25 C22 . . 115.2(2) ?
    C19 C25 C22 . . 108.0(2) ?
    C021 C25 H25 . . 107.5 ?
    C19 C25 H25 . . 107.5 ?
    C22 C25 H25 . . 107.5 ?
    C11 N1 C13 . . 118.6(2) ?
    C11 N1 Zn1 . . 128.64(19) ?
    C13 N1 Zn1 . . 112.79(17) ?
    C1 N2 C12 . . 117.8(3) ?
    C1 N2 Zn1 . . 129.8(2) ?
    C12 N2 Zn1 . . 112.28(17) ?
    Zn1 O1W HW12 . . 115(2) ?
    Zn1 O1W HW11 . . 122(3) ?
    HW12 O1W HW11 . . 109(3) ?
    C14 O3 H3 . . 109.5 ?
    Zn1 O2W HW22 . . 124(3) ?
    Zn1 O2W HW21 . . 124(3) ?
    HW22 O2W HW21 . . 112(3) ?
    Zn1 O3W HW31 . . 122(4) ?
    Zn1 O3W HW32 . . 105(3) ?
    HW31 O3W HW32 . . 117(3) ?
    Zn1 O4W HW41 . . 127(3) ?
    Zn1 O4W HW42 . . 121(2) ?
    HW41 O4W HW42 . . 106(3) ?
    C23 O6 H6A . . 109.5 ?
    O4W Zn1 O2W . . 84.42(10) ?
    O4W Zn1 O3W . . 90.23(10) ?
    O2W Zn1 O3W . . 91.20(12) ?
    O4W Zn1 N1 . . 92.69(9) ?
    O2W Zn1 N1 . . 93.26(10) ?
    O3W Zn1 N1 . . 174.89(11) ?
    O4W Zn1 O1W . . 173.09(10) ?
    O2W Zn1 O1W . . 90.46(10) ?
    O3W Zn1 O1W . . 85.22(10) ?
    N1 Zn1 O1W . . 92.24(9) ?
    O4W Zn1 N2 . . 90.00(9) ?
    O2W Zn1 N2 . . 171.08(10) ?
    O3W Zn1 N2 . . 95.79(11) ?
    N1 Zn1 N2 . . 80.02(9) ?
    O1W Zn1 N2 . . 95.62(9) ?
loop_
    _geom_hbond_atom_site_label_D
    _geom_hbond_atom_site_label_H
    _geom_hbond_atom_site_label_A
    _geom_hbond_site_symmetry_A
    _geom_hbond_distance_DH
    _geom_hbond_distance_HA
    _geom_hbond_distance_DA
    _geom_hbond_angle_DHA
    O3 H3 O8 2_546 0.82 1.88 2.674(3) 163.2
    O6 H6A O2 2_656 0.82 1.84 2.583(3) 150.9
    O2W HW22 O2 3_556 0.799(17) 2.06(2) 2.818(3) 158(4)
    O4W HW41 O1 . 0.845(18) 1.86(2) 2.705(3) 174(4)
    O2W HW21 O8 4_565 0.809(17) 2.121(18) 2.904(3) 163(4)
    O4W HW42 O7 4_565 0.811(17) 1.876(17) 2.686(3) 177(3)
    O1W HW12 O7 4_465 0.816(17) 2.09(2) 2.884(3) 165(3)
    O1W HW11 O2 1_455 0.826(18) 2.13(2) 2.923(3) 160(4)
    O3W HW31 O2 1_455 0.80(4) 2.57(4) 3.233(4) 142(5)
