# Supplementary material for: Tetra­aqua­(1,10-phenanthroline)zinc(II) 3,6-dicarboxy­bicyclo­[2.2.2]oct-7-ene-2,5-dicarboxyl­ate
Source: Acta Crystallogr Sect E Struct Rep Online. 2008 Aug 13;64(Pt 9):m1158. doi: 10.1107/S1600536808025622 (PMC2960719; doi:10.1107/S1600536808025622)
Supplement: Supplementary file 2 [file e-64-m1158-Isup2.hkl]

#
# h,k,l, Fc-squared, Fo-squared, sigma(Fo-squared) and status flag
#
data_I
_shelx_title ' sad in P2(1)/c'
_shelx_refln_list_code          4
_shelx_F_calc_maximum      363.24
_exptl_crystal_F_000      1240.00
_reflns_d_resolution_high  0.7503
 
loop_
 _symmetry_equiv_pos_as_xyz
 'x, y, z'
 '-x, y+1/2, -z+1/2'
 '-x, -y, -z'
 'x, -y-1/2, z-1/2'
 
_cell_length_a     7.4550
_cell_length_b    13.5991
_cell_length_c    22.9833
_cell_angle_alpha  90.000
_cell_angle_beta   91.555
_cell_angle_gamma  90.000
 
_shelx_F_squared_multiplier     1.000
 
loop_
 _refln_index_h
 _refln_index_k
 _refln_index_l
 _refln_F_squared_calc
 _refln_F_squared_meas
 _refln_F_squared_sigma
 _refln_observed_status
   1   0   0      253.19      406.02     24.10 o
   2   0   0   131943.39   141639.98    985.76 o
   3   0   0      239.84      247.27     35.74 o
   4   0   0    31899.50    34273.89    429.71 o
   5   0   0      108.06       96.83     35.32 o
   6   0   0     6954.38     7356.64    251.01 o
   7   0   0      883.56     1025.24    106.39 o
   8   0   0     2588.57     2329.75    172.47 o
   9   0   0       10.30       40.31     47.79 o
   1   1   0      881.25      581.38     38.44 o
   2   1   0     2524.97     2584.83     59.46 o
   3   1   0    40363.98    43833.64    298.41 o
   4   1   0     6707.92     6930.39    137.31 o
   5   1   0     4957.21     5471.15    137.95 o
   6   1   0      413.75      395.16     47.70 o
   7   1   0     1205.82     1195.19     81.37 o
   8   1   0      682.32      660.94     71.11 o
   9   1   0      100.96       35.41     33.57 o
   0   2   0    10505.34    11086.07    123.43 o
   1   2   0      725.47      709.66     21.37 o
   2   2   0     9834.83     9871.91    170.39 o
   3   2   0      229.50      266.58     26.83 o
   4   2   0     3503.59     3340.16     96.46 o
   5   2   0      315.10      283.57     36.77 o
   6   2   0      304.26      323.15     44.30 o
   7   2   0      321.59      328.23     49.51 o
   8   2   0        2.20        9.68     26.07 o
   9   2   0       82.17      121.77     47.02 o
   1   3   0     8928.17    10541.08     90.22 o
   2   3   0     1097.00     1161.85     31.67 o
   3   3   0     4448.03     4949.66     73.93 o
   4   3   0      128.61      129.87     24.55 o
   5   3   0        1.38       14.11     14.84 o
   6   3   0       30.93       18.13     19.26 o
   7   3   0      359.56      330.76     50.05 o
   8   3   0      107.88       82.62     44.88 o
   9   3   0        4.46      -12.26     26.96 o
   0   4   0       80.40       41.31     11.28 o
   1   4   0        9.51       15.56      6.97 o
   2   4   0     3137.48     4044.21     89.08 o
   3   4   0     2664.85     2722.88     57.35 o
   4   4   0      177.04      132.28     21.21 o
   5   4   0      461.29      445.18     36.78 o
   6   4   0        0.96        4.87     14.01 o
   7   4   0      471.65      483.30     47.11 o
   8   4   0       30.30       72.84     26.91 o
   9   4   0      103.64       81.43     32.82 o
   1   5   0     1678.18     1382.94     35.98 o
   2   5   0     1740.66     2030.01     47.05 o
   3   5   0     5001.11     5047.94     81.09 o
   4   5   0      626.63      595.61     32.59 o
   5   5   0     1661.96     1595.08     65.16 o
   6   5   0      635.91      645.60     48.32 o
   7   5   0       11.44       14.52     16.77 o
   8   5   0      180.17      190.52     38.25 o
   9   5   0        7.81       -1.41     28.46 o
   0   6   0      941.59      749.19     40.23 o
   1   6   0      261.58      244.65     18.38 o
   2   6   0     2190.46     1887.33     48.25 o
   3   6   0      999.58      897.74     37.36 o
   4   6   0      198.33      235.05     24.20 o
   5   6   0      845.74      825.22     42.84 o
   6   6   0       31.71       42.97     20.05 o
   7   6   0     1712.82     1741.00     82.34 o
   8   6   0       11.88        0.14     18.61 o
   9   6   0      344.07      283.01     83.53 o
   1   7   0     5224.79     5039.87     78.50 o
   2   7   0     1375.14     1442.96     45.09 o
   3   7   0     4951.63     5099.75     89.41 o
   4   7   0      597.66      608.81     36.36 o
   5   7   0     1981.50     2079.04     67.79 o
   6   7   0      331.66      369.50     40.90 o
   7   7   0      125.68       87.42     27.41 o
   8   7   0       89.89      132.16     41.58 o
   9   7   0       35.97       40.31     45.30 o
   0   8   0     5338.27     5893.43    126.07 o
   1   8   0       39.05       41.70     12.39 o
   2   8   0      294.00      300.59     24.59 o
   3   8   0     1222.33     1210.03     46.93 o
   4   8   0      600.41      711.25     39.91 o
   5   8   0      964.60      882.85     47.25 o
   6   8   0      256.68      236.29     36.27 o
   7   8   0      106.63      120.11     60.26 o
   8   8   0       54.07       30.98     29.44 o
   1   9   0     2851.22     3140.26     70.77 o
   2   9   0      138.15      143.51     20.37 o
   3   9   0      156.93      163.46     22.74 o
   4   9   0       61.72       67.15     17.97 o
   5   9   0        1.68        8.19     15.82 o
   6   9   0        9.12        0.28     15.22 o
   7   9   0       94.00      125.16     40.25 o
   8   9   0        1.21        8.83     24.81 o
   0  10   0     3416.90     3321.94    107.40 o
   1  10   0      346.78      390.57     29.67 o
   2  10   0     4464.29     4295.41     89.43 o
   3  10   0      791.60      694.96     40.91 o
   4  10   0     3293.51     3304.50    105.22 o
   5  10   0      186.95      204.46     35.66 o
   6  10   0      640.51      680.01     58.55 o
   7  10   0        7.65       19.34     28.49 o
   8  10   0        8.37       -7.06     39.48 o
   1  11   0     1117.06     1107.75     47.97 o
   2  11   0      270.99      281.01     35.02 o
   3  11   0      834.86      946.23     57.65 o
   4  11   0     1575.98     1540.83     76.06 o
   5  11   0       98.07      105.82     29.44 o
   6  11   0     1033.86     1013.17     69.90 o
   7  11   0       26.75       -2.35     24.93 o
   0  12   0      122.74      144.62     53.19 o
   1  12   0        7.05        2.13     14.59 o
   2  12   0      359.60      299.71     37.46 o
   3  12   0       17.60       21.43     19.80 o
   4  12   0      136.12      120.90     30.10 o
   5  12   0     1204.05     1255.87     75.57 o
   6  12   0      172.81      139.13     30.13 o
   7  12   0      270.64      284.30     59.64 o
   1  13   0       81.23       41.04     27.33 o
   2  13   0      677.22      692.71     54.41 o
   3  13   0        4.44        0.76     17.75 o
   4  13   0      127.28      179.65     36.03 o
   5  13   0        1.75       17.52     21.09 o
   6  13   0      133.20      209.04     36.79 o
   0  14   0       28.65       42.80     40.73 o
   1  14   0      131.32      108.51     37.99 o
   2  14   0      137.13      173.78     44.81 o
   3  14   0       33.44       22.46     25.95 o
   4  14   0       23.25       28.67     23.41 o
   5  14   0        7.96       15.01     23.83 o
   6  14   0       20.76       42.53     25.77 o
   1  15   0      660.75      649.15    106.80 o
   2  15   0      101.06       51.85     32.94 o
   3  15   0      147.90      200.72     50.53 o
   4  15   0       25.47       18.54     29.92 o
   5  15   0       35.56       76.39     40.39 o
   0  16   0      157.88      110.54     56.52 o
   1  16   0       29.94       14.82     27.05 o
   2  16   0       65.49       96.94     40.26 o
   3  16   0        1.20        7.90     28.50 o
   4  16   0      339.83      316.40     63.56 o
   1  17   0     1758.40     1955.86    125.92 o
   2  17   0        5.53       17.66     29.68 o
   3  17   0      115.98      170.50     53.00 o
   0  18   0      114.30      106.80     64.42 o
   1  18   0       51.40       65.82     38.50 o
  -9   1   1      324.11      257.88     55.73 o
  -8   1   1      161.94      115.51     37.69 o
  -7   1   1     1525.51     1455.80     88.58 o
  -6   1   1      465.10      512.38     52.06 o
  -5   1   1     1604.51     1530.05     74.26 o
  -3   1   1     5884.29     6420.58    122.80 o
  -2   1   1    25447.65    29237.68    419.32 o
  -1   1   1     1087.49     1171.58     28.25 o
   0   1   1     5854.28     5931.57     63.61 o
   1   1   1      194.42      238.26     18.91 o
   2   1   1     2951.18     4457.49     79.47 o
   3   1   1     6011.74     5758.92    148.99 o
   4   1   1     2152.40     2443.32     83.14 o
   5   1   1     2028.28     2018.25     86.22 o
   6   1   1     1183.62     1213.33     75.37 o
   7   1   1     1425.07     1391.48     88.59 o
   8   1   1       91.58       48.30     50.91 o
   9   1   1       69.33       53.84     37.16 o
  -9   2   1       95.67       32.26     34.90 o
  -8   2   1      428.80      435.43     60.35 o
  -7   2   1      210.36      235.39     44.07 o
  -6   2   1     1430.41     1476.85     81.85 o
  -5   2   1        4.99       28.13     27.84 o
  -4   2   1     3826.86     3781.01    101.62 o
  -3   2   1       19.16       43.15     14.38 o
  -2   2   1      687.26      689.18     26.51 o
   0   2   1      237.61      236.80     12.27 o
   1   2   1     2008.14     2965.10     46.49 o
   2   2   1     8964.40     8590.68     93.06 o
   3   2   1     7074.31     6478.32    189.30 o
   4   2   1     8924.87     8721.98    156.60 o
   5   2   1      819.09      904.88     58.69 o
   6   2   1      631.41      622.86     56.66 o
   7   2   1      298.05      243.59     45.15 o
   8   2   1     1200.84     1119.59     86.93 o
   9   2   1      176.27      106.44     42.83 o
  -9   3   1      563.48      623.27     62.89 o
  -8   3   1       21.08       16.56     26.84 o
  -7   3   1     1298.17     1354.16     86.52 o
  -6   3   1        7.59       -3.95     16.31 o
  -5   3   1      381.72      381.21     45.09 o
  -4   3   1     2370.16     2412.72     82.55 o
  -3   3   1     2158.17     1978.64     46.71 o
  -2   3   1    11386.55    11088.79    113.97 o
  -1   3   1       13.62       10.14      5.47 o
   0   3   1    23540.66    24254.19    153.68 o
   1   3   1      113.25       93.29      9.64 o
   2   3   1      753.16     1132.29     31.80 o
   3   3   1       40.05       57.27     11.61 o
   4   3   1     3717.22     3672.32    103.58 o
   5   3   1     1476.40     1357.27     71.88 o
   6   3   1      495.21      503.67     53.56 o
   7   3   1     2288.06     2339.88    130.29 o
   8   3   1       39.19       21.86     27.31 o
   9   3   1       27.32       27.84     33.02 o
  -9   4   1      120.21      117.36     35.37 o
  -8   4   1      256.71      288.80     43.48 o
  -7   4   1       96.56       87.37     25.54 o
  -6   4   1      822.69      799.29     51.28 o
  -5   4   1       46.26       38.64     16.00 o
  -4   4   1     1736.58     1589.12     56.53 o
  -3   4   1     1150.63     1013.41     35.41 o
  -2   4   1       11.21       50.77      9.91 o
  -1   4   1     4253.18     5772.33     64.26 o
   0   4   1      145.65      168.26     12.50 o
   1   4   1      331.67      225.60     15.07 o
   2   4   1      688.60      803.13     28.74 o
   3   4   1      149.67      294.66     21.57 o
   4   4   1      888.52      877.32     37.87 o
   5   4   1      309.05      256.06     30.08 o
   6   4   1       37.02       29.49     21.53 o
   7   4   1       57.96       52.04     28.60 o
   8   4   1      285.82      264.28     42.33 o
   9   4   1        2.54        3.95     24.43 o
  -9   5   1       58.45       54.03     46.96 o
  -8   5   1      165.05      189.51     37.69 o
  -7   5   1      236.70      221.32     36.61 o
  -6   5   1      503.87      448.69     41.84 o
  -5   5   1      245.47      234.41     25.96 o
  -4   5   1      235.81      199.44     21.50 o
  -3   5   1       41.42       97.76     14.96 o
  -2   5   1      226.74      164.86     15.73 o
  -1   5   1        8.31       17.72      7.71 o
   0   5   1       12.53       16.44      7.50 o
   1   5   1     3152.16     3243.81     54.69 o
   2   5   1     5493.38     5862.97     79.68 o
   3   5   1       40.76       45.85     11.66 o
   4   5   1      163.50      179.80     20.97 o
   5   5   1      437.79      437.40     37.61 o
   6   5   1       35.28       34.69     17.99 o
   7   5   1      397.26      399.64     44.67 o
   8   5   1       87.28       71.06     26.98 o
   9   5   1       59.66       48.50     34.30 o
  -9   6   1       58.72       68.16     51.12 o
  -8   6   1        3.59        2.25     20.72 o
  -7   6   1       55.27       25.02     19.81 o
  -6   6   1        0.11      -12.10     12.10 o
  -5   6   1     1266.45     1150.61     56.63 o
  -4   6   1      495.78      526.11     32.66 o
  -3   6   1      436.96      512.76     28.90 o
  -2   6   1      336.67      421.38     24.15 o
  -1   6   1       64.68       60.08     10.92 o
   0   6   1     2177.05     2189.19     47.26 o
   1   6   1      919.94     1125.53     35.51 o
   2   6   1      476.49      478.41     26.10 o
   3   6   1     1025.40     1170.53     42.25 o
   4   6   1       78.15       65.64     16.20 o
   5   6   1      308.25      295.41     29.41 o
   6   6   1       41.97       16.41     16.79 o
   7   6   1       39.01       43.49     21.84 o
   8   6   1        6.89       16.96     21.52 o
   9   6   1       39.05      -12.88     33.66 o
  -9   7   1       39.67       34.08     44.88 o
  -8   7   1       24.54       11.12     40.31 o
  -7   7   1      178.43      208.85     59.43 o
  -6   7   1      117.71      146.51     29.00 o
  -5   7   1      533.02      515.92     36.96 o
  -4   7   1      552.56      593.57     35.57 o
  -3   7   1     1715.41     1605.49     50.55 o
  -2   7   1     1435.25     1322.11     42.97 o
  -1   7   1       25.79       30.12     10.24 o
   0   7   1      359.25      287.89     20.59 o
   1   7   1       24.45       21.58      9.58 o
   2   7   1      599.24      587.40     30.29 o
   3   7   1      182.47      218.05     22.50 o
   4   7   1     1485.96     1635.36     56.35 o
   5   7   1      440.61      390.36     33.24 o
   6   7   1      318.89      303.60     38.40 o
   7   7   1      493.75      497.71     50.56 o
   8   7   1       31.06        6.65     25.36 o
   9   7   1      171.95       77.71     54.03 o
  -8   8   1      647.48      687.16     79.42 o
  -7   8   1      396.41      338.38     57.74 o
  -6   8   1     1186.18     1316.69     88.67 o
  -5   8   1      910.09      952.22     47.93 o
  -4   8   1      584.07      661.68     38.78 o
  -3   8   1     4345.24     4397.73     86.15 o
  -2   8   1       51.83       87.85     16.09 o
  -1   8   1     5954.37     6276.26     92.62 o
   0   8   1      314.00      313.99     23.35 o
   1   8   1    13216.00    13384.84    168.50 o
   2   8   1      926.96      905.80     38.94 o
   3   8   1     2878.93     3020.34     72.94 o
   4   8   1     3589.94     3547.31     84.54 o
   5   8   1     1217.02     1196.08     54.30 o
   6   8   1      884.94      924.47     59.39 o
   7   8   1      191.88      235.27     49.80 o
   8   8   1      114.45      142.92     44.33 o
  -8   9   1       27.15       42.23     33.14 o
  -7   9   1      510.66      632.39     73.16 o
  -6   9   1       77.80       97.02     27.47 o
  -5   9   1      568.88      489.45     46.92 o
  -4   9   1     1780.94     1870.42     77.52 o
  -3   9   1      660.93      643.08     36.82 o
  -2   9   1     2590.73     2496.63     64.82 o
  -1   9   1      540.75      582.94     32.50 o
   0   9   1     5779.85     5733.44     93.53 o
   1   9   1      348.19      362.83     26.92 o
   2   9   1     3744.56     3572.32     78.37 o
   3   9   1     2907.21     2795.78     73.44 o
   4   9   1      391.49      384.49     33.02 o
   5   9   1     2758.96     2570.11     80.19 o
   6   9   1      287.43      310.20     42.38 o
   7   9   1     1600.60     1521.33    102.88 o
   8   9   1       48.35       32.86     29.84 o
  -8  10   1      102.56      165.40     74.39 o
  -7  10   1     1204.75     1081.14     92.27 o
  -6  10   1      197.78      225.27     39.99 o
  -5  10   1     1193.98     1230.70     70.20 o
  -4  10   1     1438.78     1389.27     69.80 o
  -3  10   1     4868.10     4692.12    119.03 o
  -2  10   1     1007.68      950.39     43.74 o
  -1  10   1    15806.32    15431.82    162.23 o
   0  10   1      433.96      435.17     30.42 o
   1  10   1     5135.97     5071.32    111.51 o
   2  10   1      600.31      608.08     36.46 o
   3  10   1    11048.88    11141.18    150.50 o
   4  10   1      158.94      135.57     29.41 o
   5  10   1     2510.71     2610.30     99.20 o
   6  10   1       67.48       78.56     26.39 o
   7  10   1      413.11      393.94     63.75 o
   8  10   1       72.07       91.84     60.68 o
  -7  11   1       24.94       43.16     34.91 o
  -6  11   1      326.28      336.11     76.77 o
  -5  11   1      306.36      223.79     38.22 o
  -4  11   1     2307.01     2220.10     90.52 o
  -3  11   1      231.79      226.29     34.52 o
  -2  11   1     2062.27     2172.66     82.54 o
  -1  11   1       16.09       14.73     15.70 o
   0  11   1     4420.37     4370.85     91.03 o
   1  11   1        0.14        6.33     11.35 o
   2  11   1     3148.65     3101.64     80.50 o
   3  11   1      363.80      399.61     41.48 o
   4  11   1      832.94      842.51     76.04 o
   5  11   1       71.62       51.77     24.00 o
   6  11   1     1181.59     1100.10     72.41 o
   7  11   1      108.70      121.41     62.75 o
  -7  12   1      171.22       95.17     60.68 o
  -6  12   1        4.76        6.11     21.63 o
  -5  12   1      330.27      349.69     47.08 o
  -4  12   1      221.41      231.41     38.21 o
  -3  12   1       86.93       56.13     22.35 o
  -2  12   1      255.75      302.37     37.67 o
  -1  12   1        9.11        9.32     14.99 o
   0  12   1       84.21       76.44     23.29 o
   1  12   1       35.81       42.84     19.38 o
   2  12   1      533.30      593.67     57.84 o
   3  12   1      132.74      147.65     31.17 o
   4  12   1       41.06       34.01     21.24 o
   5  12   1       28.83        9.38     19.52 o
   6  12   1      752.19      790.79     66.15 o
   7  12   1      101.60       78.98     39.93 o
  -6  13   1      155.28      143.54     38.09 o
  -5  13   1        2.05       -4.90     18.96 o
  -4  13   1      623.38      593.48     55.89 o
  -3  13   1       22.76       51.06     23.53 o
  -2  13   1     1127.78     1147.99     66.80 o
  -1  13   1      155.65       94.47     26.11 o
   0  13   1     2258.26     2191.16    112.23 o
   1  13   1       48.26       69.43     31.21 o
   2  13   1     1275.03     1353.33     91.37 o
   3  13   1       36.53       28.10     20.64 o
   4  13   1      485.30      411.85     48.77 o
   5  13   1      102.03       87.78     31.33 o
   6  13   1       59.29       68.27     28.83 o
  -6  14   1      307.11      336.32     52.82 o
  -5  14   1      160.89      163.23     38.91 o
  -4  14   1       84.96      107.89     31.61 o
  -3  14   1      149.99      189.37     37.61 o
  -2  14   1      169.01      146.44     41.84 o
  -1  14   1      161.02      162.00     43.09 o
   0  14   1       12.91       -4.14     21.23 o
   1  14   1      564.33      614.80     69.04 o
   2  14   1      316.92      347.19     56.42 o
   3  14   1      574.53      729.04     76.55 o
   4  14   1      267.47      303.66     56.93 o
   5  14   1      174.34      168.91     48.91 o
   6  14   1       69.10      101.32     32.41 o
  -5  15   1      159.98      210.76     55.67 o
  -4  15   1      367.51      391.08     65.00 o
  -3  15   1        4.69       22.18     28.64 o
  -2  15   1     1733.23     1851.90    113.34 o
  -1  15   1      109.51      157.37     44.73 o
   0  15   1      558.82      643.81     72.14 o
   1  15   1        2.63        6.69     25.13 o
   2  15   1      287.14      312.83     57.85 o
   3  15   1        4.07        8.50     27.36 o
   4  15   1      201.97      253.50     56.86 o
   5  15   1      297.67      395.22     96.00 o
  -4  16   1      141.65      149.60     49.89 o
  -3  16   1       74.61       81.51     38.17 o
  -2  16   1       21.08        2.63     28.05 o
  -1  16   1       82.58       53.32     35.54 o
   0  16   1      147.84      164.75     46.36 o
   1  16   1      944.97     1004.18     90.04 o
   2  16   1      205.88      222.71     53.89 o
   3  16   1      226.79      244.94     55.50 o
   4  16   1      312.29      370.58     67.30 o
  -3  17   1      219.83      245.26     59.55 o
  -2  17   1      199.00      131.77     46.27 o
  -1  17   1        2.44       -7.33     25.48 o
   0  17   1      166.89      192.21     52.01 o
   1  17   1        6.21       37.30     31.83 o
   2  17   1       89.73       63.56     38.75 o
   3  17   1       10.92        4.97     30.98 o
  -1  18   1       40.28       59.62     39.50 o
   0  18   1       30.66        7.49     32.58 o
   1  18   1       79.41      101.97     44.48 o
  -9   0   2      394.69      372.36     89.35 o
  -8   0   2       56.55       80.21     45.71 o
  -7   0   2     1611.80     1525.19    126.75 o
  -6   0   2     1544.69     1599.16    117.61 o
  -5   0   2      418.63      419.74     58.60 o
  -4   0   2    39374.09    43759.56    479.58 o
  -3   0   2     3892.21     3668.76    119.69 o
  -2   0   2    64103.16    68362.02    438.02 o
   2   0   2    37756.73    36559.18    330.39 o
   3   0   2    15063.85    14289.79    245.61 o
   4   0   2    22585.87    24592.91    371.95 o
   5   0   2     4756.93     4414.31    178.28 o
   6   0   2     2176.29     2255.36    142.54 o
   7   0   2     2270.64     2158.12    154.18 o
   8   0   2       75.68       34.49     38.65 o
   9   0   2        5.60        5.40     43.22 o
  -9   1   2      205.03      244.42     55.24 o
  -8   1   2      285.05      291.19     52.45 o
  -7   1   2      352.42      395.72     52.75 o
  -6   1   2     2088.59     2003.34     93.06 o
  -5   1   2      908.85      991.27     59.36 o
  -4   1   2     5117.62     5092.60    134.86 o
  -3   1   2      275.56      213.80     23.72 o
  -2   1   2      598.93      606.15     29.47 o
  -1   1   2    47516.78    49681.83    832.00 o
   0   1   2        4.78        8.03      2.60 o
   1   1   2    60425.41    63166.76    605.08 o
   2   1   2      132.30      132.99     24.52 o
   3   1   2    17466.68    18251.02    279.48 o
   4   1   2     1623.89     1475.56     65.96 o
   5   1   2      549.38      557.17     50.08 o
   6   1   2      418.27      448.01     51.39 o
   7   1   2      368.10      429.99     55.10 o
   8   1   2      447.11      546.29     67.11 o
   9   1   2       44.11       27.66     33.20 o
  -9   2   2      295.20      270.49     57.22 o
  -8   2   2        4.14        2.82     23.33 o
  -7   2   2      502.69      484.54     56.53 o
  -6   2   2      831.14      779.99     60.99 o
  -5   2   2      150.39      170.50     30.95 o
  -4   2   2     1260.35     1471.12     64.11 o
  -3   2   2      720.96      560.20     52.99 o
  -2   2   2     1194.74     1068.34     32.32 o
  -1   2   2        1.53        4.95      4.23 o
   0   2   2      597.15      617.71     15.63 o
   1   2   2      647.49      710.00     23.11 o
   2   2   2     1929.93     2169.00     48.21 o
   3   2   2       97.45      125.25     21.59 o
   4   2   2      426.61      399.02     37.56 o
   5   2   2      368.89      347.22     40.89 o
   6   2   2      867.84      834.01     64.05 o
   7   2   2     1023.33      926.46    106.18 o
   8   2   2      180.80      110.10     38.47 o
   9   2   2       89.77       70.38     40.87 o
  -9   3   2        0.00       -4.79     21.61 o
  -8   3   2        7.38        0.82     23.96 o
  -7   3   2       17.10       23.23     25.97 o
  -6   3   2       73.92       61.73     26.07 o
  -5   3   2     1500.02     1524.34    114.49 o
  -4   3   2      139.83      163.17     26.03 o
  -3   3   2     1090.33     1092.92     40.33 o
  -2   3   2       36.42       24.62      7.59 o
  -1   3   2     1533.14     1346.87    379.65 o
   0   3   2      415.32      455.58     16.44 o
   1   3   2       35.24       45.47      7.84 o
   2   3   2     2924.03     2996.98     50.97 o
   3   3   2     1292.90     1351.51     46.93 o
   4   3   2     1483.61     1579.15     70.32 o
   5   3   2      299.90      278.92     38.64 o
   6   3   2      100.81       71.60     27.45 o
   7   3   2       72.35      121.61     35.52 o
   8   3   2       68.47       56.20     33.89 o
   9   3   2       11.77       -9.14     29.68 o
  -9   4   2       37.79       51.88     28.65 o
  -8   4   2        0.64       16.00     20.55 o
  -7   4   2      627.47      617.93     51.77 o
  -6   4   2      268.45      275.05     34.79 o
  -5   4   2      114.59      112.47     19.44 o
  -4   4   2       45.43       37.51     13.57 o
  -3   4   2     1092.11     1093.82     36.45 o
  -2   4   2      110.55       77.98     11.16 o
  -1   4   2        5.84        3.48      5.66 o
   0   4   2     5207.28     3822.29   1160.10 o
   1   4   2      767.03      815.83     26.19 o
   2   4   2     3070.30     3733.85     63.40 o
   3   4   2        5.82       -0.68      6.41 o
   4   4   2       82.09       55.31     14.08 o
   5   4   2      166.69      168.04     37.40 o
   6   4   2        3.96        5.03     17.77 o
   7   4   2      956.48      915.48     73.45 o
   8   4   2       46.79       61.41     27.08 o
   9   4   2        7.85       15.66     25.67 o
  -9   5   2        0.58        8.73     34.49 o
  -8   5   2      728.60      756.64     62.57 o
  -7   5   2      288.10      330.84     41.22 o
  -6   5   2      994.31     1048.38     57.99 o
  -5   5   2      289.22      256.29     30.14 o
  -4   5   2     1014.07      883.64     38.64 o
  -3   5   2     4961.91     4831.52     77.83 o
  -2   5   2      377.35      308.50     19.75 o
  -1   5   2     1810.83     1503.39     35.99 o
   0   5   2      262.11      241.81     16.06 o
   1   5   2    11526.89    12222.33    105.87 o
   2   5   2      630.07      667.36     28.57 o
   3   5   2     3044.71     2815.22     61.98 o
   4   5   2     1937.25     1962.85     57.55 o
   5   5   2      881.89      804.82     47.95 o
   6   5   2       87.68       86.14     23.47 o
   7   5   2      568.07      611.58     52.97 o
   8   5   2      765.10      783.24     64.08 o
   9   5   2       22.45        6.27     29.51 o
  -9   6   2      174.14      174.13     71.06 o
  -8   6   2      150.18      131.32     42.23 o
  -7   6   2      495.74      554.05     50.64 o
  -6   6   2      587.71      606.43     47.81 o
  -5   6   2      717.67      674.84     44.61 o
  -4   6   2     5893.85     5826.98     98.21 o
  -3   6   2     1530.78     1469.42     45.76 o
  -2   6   2      596.01      389.90     23.18 o
  -1   6   2      860.59      889.07     30.80 o
   0   6   2     2338.62     1678.75     41.25 o
   1   6   2     1542.14     1531.38     41.36 o
   2   6   2       20.43       50.70     12.13 o
   3   6   2      209.23      221.98     21.55 o
   4   6   2     4065.05     3962.38     74.98 o
   5   6   2     1130.91     1029.92     48.11 o
   6   6   2       37.51       30.20     17.50 o
   7   6   2     1111.64     1072.35     66.39 o
   8   6   2        7.96        6.15     20.21 o
   9   6   2      237.25      274.59     59.63 o
  -9   7   2        8.55        2.91     36.99 o
  -8   7   2      340.21      389.10     63.47 o
  -7   7   2      176.87      175.99     43.49 o
  -6   7   2      772.94      832.37     57.96 o
  -5   7   2      941.39      947.33     46.73 o
  -4   7   2     3671.05     3684.75     81.29 o
  -3   7   2     1449.64     1271.30     45.10 o
  -2   7   2      247.09      256.04     21.19 o
  -1   7   2     4670.65     4496.89     75.70 o
   0   7   2        6.49        4.00      7.60 o
   1   7   2     7047.89     6940.10     92.72 o
   2   7   2      324.29      295.58     23.17 o
   3   7   2     1776.07     1707.37     53.51 o
   4   7   2     2189.84     2082.38     63.45 o
   5   7   2       53.06       44.96     15.99 o
   6   7   2      512.49      496.92     46.13 o
   7   7   2       66.32       56.00     24.85 o
   8   7   2      255.19      271.92     45.53 o
   9   7   2       46.81       63.17     55.69 o
  -8   8   2      153.72      130.74     44.03 o
  -7   8   2      163.70      138.83     41.72 o
  -6   8   2      521.48      433.28     57.27 o
  -5   8   2       16.41       18.18     16.85 o
  -4   8   2     2929.48     3177.06     78.21 o
  -3   8   2      773.49      772.51     38.01 o
  -2   8   2     1529.51     1586.67     48.72 o
  -1   8   2     3298.92     3407.46     84.46 o
   0   8   2      758.18      607.05     30.00 o
   1   8   2      639.11      638.91     31.52 o
   2   8   2     2345.46     2211.73     59.40 o
   3   8   2      105.23      106.77     19.08 o
   4   8   2       46.35       42.55     15.74 o
   5   8   2     1405.89     1400.70     58.41 o
   6   8   2       15.28        8.05     17.18 o
   7   8   2      182.99      198.21     37.39 o
   8   8   2       84.11       81.56     37.57 o
  -8   9   2       19.04       10.81     39.06 o
  -7   9   2        0.90        5.47     23.72 o
  -6   9   2      106.34       94.15     33.14 o
  -5   9   2     1259.26     1310.07     69.56 o
  -4   9   2      406.24      362.31     39.10 o
  -3   9   2     3045.44     3306.53     96.68 o
  -2   9   2       34.15       31.03     13.03 o
  -1   9   2      370.88      387.08     27.18 o
   0   9   2      701.65      740.21     35.50 o
   1   9   2       81.25       85.11     16.66 o
   2   9   2        6.24        1.19      9.87 o
   3   9   2        0.23       11.15     12.05 o
   4   9   2       38.63       59.78     18.23 o
   5   9   2      426.99      419.83     36.81 o
   6   9   2       34.50       38.61     19.12 o
   7   9   2        1.88       -0.71     22.57 o
   8   9   2       19.53        3.48     24.80 o
  -8  10   2       73.10       48.21     49.87 o
  -7  10   2      381.19      470.99     68.17 o
  -6  10   2       44.09       59.47     25.67 o
  -5  10   2      804.30      942.13     62.04 o
  -4  10   2       87.51       84.35     24.80 o
  -3  10   2      874.83      889.51     54.55 o
  -2  10   2     1541.59     1537.81     67.20 o
  -1  10   2        0.78       11.14     11.50 o
   0  10   2     6586.68     6528.69    105.02 o
   1  10   2      490.01      408.88     30.15 o
   2  10   2     4577.23     4494.29     92.46 o
   3  10   2       27.48       30.89     14.65 o
   4  10   2      725.95      721.17     43.86 o
   5  10   2      263.41      292.90     34.63 o
   6  10   2        0.70       23.23     18.77 o
   7  10   2       47.80       48.54     31.93 o
   8  10   2       18.41       17.45     45.71 o
  -7  11   2       17.57       43.78     31.54 o
  -6  11   2      298.34      291.34     44.60 o
  -5  11   2      335.78      329.36     46.87 o
  -4  11   2     1437.05     1340.68     71.89 o
  -3  11   2      212.06      214.10     34.02 o
  -2  11   2     1312.56     1261.19     63.92 o
  -1  11   2     2003.33     1880.96     75.74 o
   0  11   2       73.62       71.30     21.32 o
   1  11   2      193.62      186.67     24.07 o
   2  11   2     1178.96     1180.41     51.39 o
   3  11   2       56.09       66.90     19.32 o
   4  11   2       63.91       72.17     24.57 o
   5  11   2       80.28      100.64     29.11 o
   6  11   2      284.69      268.02     43.09 o
   7  11   2       30.83       19.75     26.62 o
  -7  12   2      631.93      684.05    118.44 o
  -6  12   2        9.53        4.78     20.74 o
  -5  12   2      494.87      546.98     54.88 o
  -4  12   2       10.24       22.06     20.51 o
  -3  12   2      443.05      476.55     47.27 o
  -2  12   2      375.70      398.90     42.21 o
  -1  12   2     1160.51     1256.58     65.54 o
   0  12   2       58.33       72.70     23.22 o
   1  12   2       10.58       12.55     16.13 o
   2  12   2      841.94      850.30     55.00 o
   3  12   2      558.07      539.61     48.75 o
   4  12   2        5.16        6.68     19.01 o
   5  12   2      437.13      431.18     49.38 o
   6  12   2       14.90       26.91     22.54 o
   7  12   2      388.80      396.74     67.42 o
  -6  13   2      195.77      230.69     45.68 o
  -5  13   2       16.08        4.72     20.19 o
  -4  13   2      183.83      236.76     40.07 o
  -3  13   2      186.06      169.67     34.08 o
  -2  13   2        3.16        6.76     17.78 o
  -1  13   2      213.80      276.92     36.97 o
   0  13   2      471.65      514.43     46.87 o
   1  13   2      155.52      214.33     44.55 o
   2  13   2       61.67       36.98     27.18 o
   3  13   2      217.12      252.13     49.65 o
   4  13   2      238.90      286.96     42.73 o
   5  13   2        3.09       -2.44     19.79 o
   6  13   2       83.31       95.08     32.80 o
  -6  14   2        5.27       23.64     28.21 o
  -5  14   2       28.98       30.41     25.69 o
  -4  14   2       49.08       54.33     25.54 o
  -3  14   2       46.02       31.52     22.45 o
  -2  14   2       17.95       23.05     21.07 o
  -1  14   2        3.39        9.50     22.90 o
   0  14   2       17.33       10.81     21.16 o
   1  14   2       49.49       79.60     33.48 o
   2  14   2        1.56       23.90     24.68 o
   3  14   2        4.64       20.88     26.50 o
   4  14   2       18.15       66.90     35.62 o
   5  14   2       30.17        4.82     27.91 o
   6  14   2       12.68       20.00     40.93 o
  -5  15   2      181.58      156.41     40.23 o
  -4  15   2       12.06       19.95     31.38 o
  -3  15   2       47.55       66.53     33.95 o
  -2  15   2       21.94        9.12     27.33 o
  -1  15   2        1.53        0.35     19.68 o
   0  15   2        5.75        8.64     25.14 o
   1  15   2       12.03        4.97     22.92 o
   2  15   2       60.47       30.59     30.23 o
   3  15   2      153.83      136.00     43.12 o
   4  15   2        0.14        0.77     28.01 o
   5  15   2       30.97        5.85     30.41 o
  -4  16   2        1.22       -5.78     28.36 o
  -3  16   2        8.35       21.12     31.21 o
  -2  16   2      569.03      565.54     91.22 o
  -1  16   2        5.53      -10.78     25.41 o
   0  16   2     1213.96     1343.36    100.94 o
   1  16   2       32.34        0.91     24.60 o
   2  16   2      404.17      546.26     72.41 o
   3  16   2       38.59       33.36     33.02 o
   4  16   2       33.40       18.10     33.48 o
  -3  17   2      507.49      566.12     78.89 o
  -2  17   2      386.08      433.56     70.71 o
  -1  17   2        8.54       -1.54     28.43 o
   0  17   2       77.46       83.65     40.18 o
   1  17   2        5.25       18.89     28.21 o
   2  17   2       87.01       91.30     50.91 o
   3  17   2      163.90      232.56     57.45 o
   0  18   2     1322.27     1443.99    112.69 o
  -9   1   3        1.33        0.59     27.16 o
  -8   1   3       20.72       27.08     25.95 o
  -7   1   3       81.02      105.12     33.19 o
  -6   1   3      103.04      106.13     29.57 o
  -5   1   3        3.23        4.13     13.21 o
  -4   1   3      564.89      571.58     40.82 o
  -3   1   3       46.95       32.09     12.92 o
  -2   1   3    24333.08    26460.39    276.57 o
  -1   1   3      164.85      170.52     10.33 o
   0   1   3     1667.23     2566.76     39.06 o
   1   1   3       58.48       44.28      7.44 o
   3   1   3     5648.48     5653.82    112.25 o
   4   1   3     1733.03     1609.04     69.82 o
   5   1   3     1621.28     1453.98     75.49 o
   6   1   3      103.02      109.04     31.59 o
   7   1   3      382.66      355.84     52.64 o
   8   1   3      339.73      267.27     52.40 o
   9   1   3        6.04       12.39     32.94 o
  -9   2   3        1.41        3.91     29.38 o
  -8   2   3      898.74      903.90    108.67 o
  -7   2   3      260.46      291.21     47.14 o
  -6   2   3      734.22      750.10     59.60 o
  -5   2   3     2767.03     2635.85     95.15 o
  -4   2   3     4423.41     4305.33    106.99 o
  -3   2   3     1090.93      861.53     42.21 o
  -2   2   3      377.72      356.65     19.92 o
  -1   2   3    17372.01    17252.88    170.54 o
   0   2   3      266.25      323.70     11.81 o
   1   2   3    46546.53    49031.32    729.24 o
   2   2   3      688.74      789.27     30.75 o
   3   2   3    11598.57    11643.44    156.16 o
   4   2   3      608.28      494.79     42.21 o
   5   2   3      380.65      354.42     42.11 o
   6   2   3     1137.85     1158.91     75.35 o
   7   2   3      267.09      225.19     45.52 o
   8   2   3      423.48      413.34     61.66 o
   9   2   3       22.88       42.42     37.00 o
  -9   3   3       15.20       33.69     25.50 o
  -8   3   3       13.63       13.88     20.50 o
  -7   3   3      570.34      589.27     60.95 o
  -6   3   3      484.26      476.58     51.14 o
  -5   3   3      350.01      294.58     37.10 o
  -4   3   3     5549.29     5287.86    159.76 o
  -3   3   3     1490.77     1401.05     45.10 o
  -2   3   3     1258.09     1046.77     39.77 o
  -1   3   3      429.64      414.19     15.07 o
   0   3   3    24022.68    24650.95    137.82 o
   1   3   3     1006.86      980.70     25.60 o
   2   3   3     2000.99     1872.69     41.23 o
   3   3   3     5400.19     5242.24     91.81 o
   4   3   3     1728.67     1748.71     74.04 o
   5   3   3      193.94      205.93     34.67 o
   6   3   3       66.42       79.54     28.05 o
   7   3   3      857.44      824.26     71.50 o
   8   3   3        9.89        8.94     26.74 o
   9   3   3      234.57      259.23     59.09 o
  -9   4   3       12.27       27.73     33.05 o
  -8   4   3     1243.15     1279.21     75.48 o
  -7   4   3        9.47       -0.36     16.30 o
  -6   4   3     2523.47     2609.88     88.17 o
  -5   4   3       52.59       53.62     19.98 o
  -4   4   3     2557.08     2523.31     70.17 o
  -3   4   3     3943.02     3768.41     65.39 o
  -2   4   3      196.22      176.02     14.17 o
  -1   4   3      782.37      576.36     19.93 o
   0   4   3      264.13      312.83     15.32 o
   1   4   3       84.46       28.47      7.61 o
   2   4   3      411.41      457.85     22.80 o
   3   4   3     5773.60     6168.72     88.11 o
   4   4   3     1100.35     1010.02     48.29 o
   5   4   3      856.03      893.12     61.93 o
   6   4   3      695.91      654.25     60.82 o
   7   4   3      177.57      210.62     44.05 o
   8   4   3      644.22      609.99     71.26 o
   9   4   3       52.03       18.80     26.13 o
  -9   5   3       83.57       81.87     57.35 o
  -8   5   3        0.37       -5.71     21.83 o
  -7   5   3        8.96       29.10     19.76 o
  -6   5   3       92.22      151.86     27.99 o
  -5   5   3      321.44      276.18     30.85 o
  -4   5   3     1639.89     1851.32     62.37 o
  -3   5   3      268.66      246.78     20.16 o
  -2   5   3      538.65      559.64     27.05 o
  -1   5   3     4427.48     4407.36     65.81 o
   0   5   3     7662.58     8625.29    131.73 o
   1   5   3     1471.90      901.87    340.03 o
   2   5   3      714.11      857.63     32.20 o
   3   5   3       25.84       18.14      9.66 o
   4   5   3        5.92        8.53     10.35 o
   5   5   3      155.79      169.16     27.59 o
   6   5   3       58.62       60.24     21.43 o
   7   5   3        2.20        4.59     16.53 o
   8   5   3        8.87       18.77     21.38 o
   9   5   3       40.62       37.74     34.81 o
  -9   6   3        2.98       16.21     36.57 o
  -8   6   3        0.09      -16.38     20.67 o
  -7   6   3       80.12       49.96     32.21 o
  -6   6   3        0.32        0.99     11.09 o
  -5   6   3       23.37       16.25     13.98 o
  -4   6   3      226.74      285.33     25.45 o
  -3   6   3       66.11      109.33     15.98 o
  -2   6   3      247.01      246.39     19.07 o
  -1   6   3      108.22      157.71     49.97 o
   0   6   3     1082.65      930.35    285.80 o
   1   6   3       59.27      121.93     14.26 o
   2   6   3      991.70      992.51     36.57 o
   3   6   3     1453.05     1696.28     51.22 o
   4   6   3      188.91      186.23     22.91 o
   5   6   3       21.91       43.51     15.38 o
   6   6   3      247.85      220.60     33.53 o
   7   6   3        0.52       -1.74     16.61 o
   8   6   3        0.89        2.77     17.69 o
   9   6   3       19.05       37.68     34.54 o
  -9   7   3       67.07       69.82     56.52 o
  -8   7   3        0.12       17.86     24.65 o
  -7   7   3      448.40      498.58     63.53 o
  -6   7   3       24.25       30.03     23.31 o
  -5   7   3      292.42      296.58     33.66 o
  -4   7   3     1454.88     1414.53     50.98 o
  -3   7   3     2343.59     2358.42     59.25 o
  -2   7   3      134.53       92.63     14.40 o
  -1   7   3      506.09      595.50     27.31 o
   0   7   3     7478.40     7815.98    106.42 o
   1   7   3     1281.65     1339.91     41.71 o
   2   7   3       48.28       45.37      9.40 o
   3   7   3       49.49       39.58     13.54 o
   4   7   3     2452.47     2459.46     69.05 o
   5   7   3      518.36      487.40     37.06 o
   6   7   3       33.24       22.48     17.91 o
   7   7   3      231.03      224.75     38.49 o
   8   7   3      243.25      225.57     42.22 o
   9   7   3        3.82       14.13     41.14 o
  -8   8   3      210.91      270.29     56.52 o
  -7   8   3       14.07        4.35     21.53 o
  -6   8   3      412.60      404.12     55.85 o
  -5   8   3      175.34      193.18     32.05 o
  -4   8   3      709.99      627.78     45.65 o
  -3   8   3     5615.09     5910.91     96.91 o
  -2   8   3        2.74       24.12     10.89 o
  -1   8   3     5755.17     5715.75     85.88 o
   0   8   3       14.83       15.40      8.95 o
   1   8   3     2798.33     2724.00     62.48 o
   2   8   3      685.08      662.87     34.28 o
   3   8   3     2611.03     2582.30     68.54 o
   4   8   3      308.12      293.79     29.38 o
   5   8   3      689.29      774.30     45.31 o
   6   8   3      360.81      386.20     38.16 o
   7   8   3        3.97        1.22     19.66 o
   8   8   3      511.23      534.30     72.41 o
  -8   9   3        5.15       -3.74     35.32 o
  -7   9   3      515.48      635.31     73.87 o
  -6   9   3      496.21      590.75     67.57 o
  -5   9   3     1418.72     1493.45     74.28 o
  -4   9   3      646.81      711.14     56.64 o
  -3   9   3      949.85     1030.15     55.88 o
  -2   9   3     2376.18     2577.60     87.51 o
  -1   9   3     1420.00     1454.41     47.45 o
   0   9   3     4322.94     4323.76     80.47 o
   1   9   3     1650.59     1635.13     51.91 o
   2   9   3     4780.21     4898.09     92.24 o
   3   9   3      604.79      556.97     35.74 o
   4   9   3     1453.88     1439.29     57.74 o
   5   9   3     1862.35     1892.67     70.00 o
   6   9   3      169.67      172.57     29.85 o
   7   9   3      278.45      357.48     62.96 o
   8   9   3        1.58        6.09     28.30 o
  -8  10   3       98.01      157.09     71.48 o
  -7  10   3       21.58       44.24     30.41 o
  -6  10   3      182.03      212.10     47.88 o
  -5  10   3      475.77      446.80     47.03 o
  -4  10   3      344.26      340.31     40.31 o
  -3  10   3      728.99      691.22     53.70 o
  -2  10   3      271.83      275.55     33.55 o
  -1  10   3     1481.36     1413.81     63.12 o
   0  10   3       77.52       62.83     15.91 o
   1  10   3     5618.01     5631.57     99.49 o
   2  10   3      178.51      169.07     22.88 o
   3  10   3     1504.37     1509.55     57.90 o
   4  10   3     1059.71     1104.58     52.64 o
   5  10   3      140.55      157.71     27.71 o
   6  10   3     1429.14     1380.21     77.54 o
   7  10   3      136.83      126.64     41.76 o
   8  10   3      393.74      409.76     98.49 o
  -7  11   3      415.83      533.02     73.35 o
  -6  11   3      266.99      266.33     43.49 o
  -5  11   3        3.33       10.15     18.51 o
  -4  11   3       33.58       21.89     18.50 o
  -3  11   3      205.73      239.24     35.19 o
  -2  11   3     2362.13     2321.40     85.80 o
  -1  11   3     3409.07     3397.48    100.84 o
   0  11   3      324.72      306.54     35.80 o
   1  11   3       10.18        7.54     14.92 o
   2  11   3      397.26      446.26     34.50 o
   3  11   3      500.92      599.86     40.67 o
   4  11   3      146.71      155.25     30.66 o
   5  11   3       35.65       30.60     20.70 o
   6  11   3      311.67      297.62     44.78 o
   7  11   3      128.16       94.33     38.84 o
  -7  12   3        9.77       21.19     46.13 o
  -6  12   3       93.11       51.52     26.12 o
  -5  12   3      160.42      136.47     33.67 o
  -4  12   3      604.16      563.18     52.67 o
  -3  12   3        0.82       -1.33     16.30 o
  -2  12   3       49.68       47.48     21.10 o
  -1  12   3      572.81      591.62     48.40 o
   0  12   3       36.04       31.32     19.70 o
   1  12   3      296.34      273.84     35.84 o
   2  12   3     1053.11     1000.33     59.11 o
   3  12   3        0.85        4.03     16.38 o
   4  12   3      292.50      287.98     40.63 o
   5  12   3        0.57        7.22     17.89 o
   6  12   3       86.89       74.63     28.88 o
   7  12   3        2.54        6.94     22.50 o
  -6  13   3       58.88       46.82     27.94 o
  -5  13   3       67.66       72.66     27.93 o
  -4  13   3      154.36      126.55     32.96 o
  -3  13   3        8.06        8.87     18.13 o
  -2  13   3     1250.46     1145.80     67.43 o
  -1  13   3      342.98      325.44     40.36 o
   0  13   3      466.17      500.98     46.63 o
   1  13   3        3.63       -3.83     20.94 o
   2  13   3     1669.56     1620.27     99.60 o
   3  13   3      282.80      274.41     50.55 o
   4  13   3      367.99      316.28     56.19 o
   5  13   3      460.43      474.69     53.38 o
   6  13   3      327.32      345.82     50.38 o
  -6  14   3      163.76      195.32     52.42 o
  -5  14   3       90.81      106.89     33.23 o
  -4  14   3      432.67      450.47     52.51 o
  -3  14   3      429.41      475.23     51.64 o
  -2  14   3        5.17        5.25     18.45 o
  -1  14   3      619.96      714.84     56.98 o
   0  14   3      834.27      760.28     74.26 o
   1  14   3      182.53      223.97     47.70 o
   2  14   3        1.65       15.56     25.81 o
   3  14   3      412.37      514.27     66.81 o
   4  14   3       58.39       78.10     35.80 o
   5  14   3       51.78       78.04     36.63 o
   6  14   3      312.04      354.50     65.97 o
  -5  15   3      350.26      378.12     54.44 o
  -4  15   3      297.23      314.62     48.59 o
  -3  15   3      375.10      359.12     61.24 o
  -2  15   3      296.62      379.74     61.00 o
  -1  15   3       97.59       53.09     31.52 o
   0  15   3     1239.11     1328.18     96.36 o
   1  15   3        0.39       -1.95     20.83 o
   2  15   3      891.33     1024.45     86.68 o
   3  15   3      369.54      459.62     67.49 o
   4  15   3      216.45      218.38     53.33 o
   5  15   3      103.57       99.64     50.08 o
  -4  16   3        2.69       14.91     28.56 o
  -3  16   3      845.09      904.46     90.32 o
  -2  16   3        3.19        6.00     27.39 o
  -1  16   3     1112.30     1211.24     96.39 o
   0  16   3       55.91       35.55     31.31 o
   1  16   3      254.67      286.82     56.86 o
   2  16   3       52.88       63.87     33.73 o
   3  16   3      445.48      462.51     70.06 o
   4  16   3      127.80      112.98     45.03 o
  -3  17   3       12.09       41.14     46.96 o
  -2  17   3        5.69       30.56     31.42 o
  -1  17   3       23.56       24.10     31.93 o
   0  17   3       67.70       88.77     39.05 o
   1  17   3      114.67      121.97     45.11 o
   2  17   3       45.81       46.13     36.23 o
   3  17   3      243.38      286.50     63.24 o
   0  18   3       28.59        0.42     43.22 o
  -9   0   4       14.74       20.36     39.06 o
  -8   0   4      240.39      279.27     71.90 o
  -7   0   4     1140.90     1173.60    112.62 o
  -6   0   4      127.70      110.54     41.14 o
  -5   0   4     2079.08     1829.81    111.79 o
  -4   0   4      308.45      437.19     50.70 o
  -3   0   4     2250.14     2068.77     90.60 o
  -2   0   4      105.10       39.06     14.96 o
   1   0   4     3603.27     3249.28    106.39 o
   2   0   4     2007.00     2555.83     93.09 o
   3   0   4     6463.73     6281.11    170.39 o
   4   0   4      832.80      747.63     68.99 o
   5   0   4     2789.12     2450.69    137.14 o
   6   0   4       38.86       34.49     31.58 o
   7   0   4     2286.57     2280.72    160.83 o
   8   0   4      314.05      323.32     80.21 o
   9   0   4      611.65      652.88    112.21 o
  -9   1   4      419.92      423.57     66.16 o
  -8   1   4     2504.75     2450.67    122.76 o
  -7   1   4       13.14       14.96     19.98 o
  -6   1   4      427.33      482.93     49.78 o
  -5   1   4       64.88       56.73     19.96 o
  -4   1   4     2515.16     2458.00     80.63 o
  -3   1   4     5668.78     5962.58    273.25 o
  -2   1   4      213.67      164.02     17.75 o
  -1   1   4      817.80      688.63     17.63 o
   0   1   4        1.60        2.74      3.50 o
   1   1   4     5379.87     3883.90    919.60 o
   2   1   4      436.95      315.16     20.69 o
   3   1   4     3274.80     3150.97    105.35 o
   4   1   4     3611.71     3456.89    102.55 o
   5   1   4      237.89      200.76     37.19 o
   6   1   4     1937.33     1872.24     94.59 o
   7   1   4      166.46      138.75     38.39 o
   8   1   4     1176.86     1242.32     93.12 o
   9   1   4        3.05       27.04     33.78 o
  -9   2   4       52.91       18.67     30.06 o
  -8   2   4        2.28       10.01     25.98 o
  -7   2   4      197.46      198.60     40.99 o
  -6   2   4        2.29        5.02     17.69 o
  -5   2   4     1279.41     1133.12     63.07 o
  -4   2   4      894.16      795.29     47.31 o
  -3   2   4      983.19      999.35     37.73 o
  -2   2   4     8764.83    10526.64     81.85 o
  -1   2   4     1176.74     1249.88     23.15 o
   0   2   4      788.60      660.22     16.49 o
   1   2   4      489.25      576.61     19.26 o
   3   2   4      268.88      273.69     23.60 o
   4   2   4      118.03       82.92     22.36 o
   5   2   4      109.70      114.27     28.05 o
   6   2   4      191.34      213.09     39.72 o
   7   2   4       75.77       68.40     31.29 o
   8   2   4       35.98       25.81     28.92 o
   9   2   4       66.60       68.56     39.93 o
  -9   3   4      110.48       86.55     33.03 o
  -8   3   4        4.00       -1.90     19.17 o
  -7   3   4       42.16       50.17     22.16 o
  -6   3   4       17.26       28.78     17.25 o
  -5   3   4       18.98       19.40     13.32 o
  -4   3   4        0.35        0.20      8.87 o
  -3   3   4     3774.50     4087.52     65.78 o
  -2   3   4      733.91      711.55     25.66 o
  -1   3   4     7658.62     8280.98     60.64 o
   0   3   4      242.15      270.27     13.54 o
   1   3   4      758.38      793.51     20.66 o
   2   3   4      275.81      254.99     34.01 o
   3   3   4     6329.22     6939.83    107.48 o
   4   3   4       30.47       48.19     18.99 o
   5   3   4      175.22      178.53     33.53 o
   6   3   4      492.20      482.30     53.77 o
   7   3   4      549.35      465.48     58.60 o
   8   3   4        4.13       11.67     26.53 o
   9   3   4       10.16       14.12     31.59 o
  -9   4   4       44.64       26.56     32.00 o
  -8   4   4       29.81       22.55     21.43 o
  -7   4   4      373.34      364.06     42.26 o
  -6   4   4      301.54      330.99     36.66 o
  -5   4   4      235.42      254.54     29.10 o
  -4   4   4     7258.78     7419.69    118.85 o
  -3   4   4     1131.58     1094.69     35.73 o
  -2   4   4     7522.91     8080.91     92.02 o
  -1   4   4     1242.39     1238.53     23.06 o
   0   4   4     2832.09     2543.21     38.13 o
   1   4   4     1117.83     1237.25     27.27 o
   2   4   4    14620.03    15748.08    482.45 o
   3   4   4     6334.20     6384.92     90.46 o
   4   4   4     8756.97     9112.77    146.57 o
   5   4   4      138.09      194.10     34.80 o
   6   4   4      698.87      757.51     63.61 o
   7   4   4      134.79      121.76     36.74 o
   8   4   4      242.34      290.98     55.10 o
   9   4   4       45.64       48.64     36.33 o
  -9   5   4        8.97       -1.66     36.99 o
  -8   5   4      506.58      593.64     72.28 o
  -7   5   4       87.45       64.56     24.51 o
  -6   5   4      755.38      808.96     45.20 o
  -5   5   4     1800.00     1831.80     68.27 o
  -4   5   4     1584.04     1524.46     56.37 o
  -3   5   4     5658.54     5503.38     80.95 o
  -2   5   4      705.38      716.93     30.17 o
  -1   5   4    22559.95    23108.86    178.37 o
   0   5   4     1489.77     1519.65     33.82 o
   1   5   4     3211.73     2514.66     48.46 o
   2   5   4       21.21       16.50      6.72 o
   3   5   4     4600.24     4321.55     77.81 o
   4   5   4      107.93       69.36     16.34 o
   5   5   4      735.49      720.54     40.08 o
   6   5   4      972.67      962.26     57.44 o
   7   5   4       73.60       64.47     24.93 o
   8   5   4      436.69      448.81     52.00 o
   9   5   4        0.35      -20.16     25.13 o
  -9   6   4       73.04       68.16     56.93 o
  -8   6   4      103.19       88.22     37.91 o
  -7   6   4      815.79      921.57     78.88 o
  -6   6   4       90.61       99.56     32.74 o
  -5   6   4     2245.54     2153.75     75.39 o
  -4   6   4     1656.04     1499.03     50.09 o
  -3   6   4     1175.23     1112.47     39.15 o
  -2   6   4     1802.30     1450.86     44.33 o
  -1   6   4      938.71     1054.32     30.88 o
   0   6   4    28425.28    30162.59    274.29 o
   1   6   4      924.78      983.86     33.56 o
   2   6   4     6878.48     7096.46     94.04 o
   3   6   4     1099.43     1168.23     43.44 o
   4   6   4     2015.61     1929.33     59.99 o
   5   6   4     1021.16     1016.71     48.25 o
   6   6   4     1226.32     1224.10     65.39 o
   7   6   4      786.07      810.17     60.73 o
   8   6   4      365.02      350.79     48.47 o
   9   6   4       60.95       46.43     37.82 o
  -9   7   4       40.37       14.13     41.14 o
  -8   7   4      529.11      635.56     80.42 o
  -7   7   4        1.90       29.22     24.73 o
  -6   7   4      463.37      494.14     59.34 o
  -5   7   4      994.31      964.37     70.81 o
  -4   7   4      119.65      119.43     19.49 o
  -3   7   4     3406.16     3286.46     68.44 o
  -2   7   4     1334.07     1220.31     43.88 o
  -1   7   4     1711.23     1434.78     39.26 o
   0   7   4       32.56       42.22     10.39 o
   1   7   4       27.02       90.85     19.63 o
   2   7   4      618.40      591.88     24.40 o
   3   7   4     1838.55     1655.91     53.36 o
   4   7   4     3079.28     2911.45     75.66 o
   5   7   4        4.69        2.32     11.40 o
   6   7   4     1531.08     1542.03     74.28 o
   7   7   4       48.24       40.54     22.42 o
   8   7   4      933.92      941.37     70.02 o
   9   7   4        3.44       21.65     33.65 o
  -8   8   4       41.98       11.39     28.78 o
  -7   8   4       44.63       44.26     29.09 o
  -6   8   4       46.13       38.47     24.86 o
  -5   8   4      219.01      218.82     33.65 o
  -4   8   4     1201.08     1245.72     62.27 o
  -3   8   4       26.96       20.36     14.87 o
  -2   8   4      551.32      503.57     31.71 o
  -1   8   4      198.47      153.87     40.58 o
   0   8   4      680.02      449.09     53.69 o
   1   8   4     3461.55     2573.76    802.33 o
   2   8   4     1303.62     1081.64     42.58 o
   3   8   4      263.04      253.77     25.74 o
   4   8   4      215.34      210.24     25.73 o
   5   8   4       17.24       23.74     15.34 o
   6   8   4      517.46      491.83     41.65 o
   7   8   4       15.20       15.30     20.48 o
   8   8   4      174.75      185.43     40.16 o
  -8   9   4       20.35       17.87     40.31 o
  -7   9   4       16.54       22.68     23.21 o
  -6   9   4        1.14       14.04     23.49 o
  -5   9   4      373.97      360.58     41.91 o
  -4   9   4       93.96      118.01     26.67 o
  -3   9   4     1209.74     1140.99     59.06 o
  -2   9   4      265.91      324.03     34.02 o
  -1   9   4     1505.92     1595.77     79.71 o
   0   9   4      412.53      301.51    104.19 o
   1   9   4      107.20      114.90     17.77 o
   2   9   4     1124.71     1236.04     47.84 o
   3   9   4       68.72       52.20     16.13 o
   4   9   4      103.96      108.98     22.49 o
   5   9   4      246.07      256.49     31.38 o
   6   9   4      297.29      284.64     35.45 o
   7   9   4       47.57       31.93     23.10 o
   8   9   4        2.88       -6.81     26.24 o
  -8  10   4        3.49        9.56     44.88 o
  -7  10   4      107.54      117.64     44.51 o
  -6  10   4      136.35      107.40     38.20 o
  -5  10   4      581.86      687.31     75.05 o
  -4  10   4     2018.15     2047.40     84.34 o
  -3  10   4     1003.84      930.63     55.85 o
  -2  10   4     1027.90     1109.88     58.19 o
  -1  10   4      629.35      598.34     44.17 o
   0  10   4      644.01      618.06     43.81 o
   1  10   4       40.01       51.08     15.25 o
   2  10   4       99.38      127.41     21.08 o
   3  10   4      148.97      139.94     23.39 o
   4  10   4      154.17      168.49     23.26 o
   5  10   4      629.75      641.02     45.73 o
   6  10   4        7.05       15.50     16.08 o
   7  10   4      464.80      495.36     68.05 o
   8  10   4        8.01      -19.12     36.99 o
  -7  11   4       37.84       31.15     32.32 o
  -6  11   4      543.22      523.80     69.42 o
  -5  11   4       57.32       66.45     24.91 o
  -4  11   4       27.33       29.40     19.34 o
  -3  11   4      434.14      469.41     45.24 o
  -2  11   4       83.48       77.20     22.83 o
  -1  11   4      418.26      418.42     40.57 o
   0  11   4       34.72       32.13     17.97 o
   1  11   4     5297.18     5136.25    122.67 o
   2  11   4        4.37       -4.21     11.64 o
   3  11   4     2945.77     3039.44     83.99 o
   4  11   4     1076.05     1082.59     54.90 o
   5  11   4      129.47      137.77     32.36 o
   6  11   4      237.10      258.18     42.72 o
   7  11   4        1.44        7.23     26.73 o
  -7  12   4      218.13      267.63     84.36 o
  -6  12   4      303.34      316.36     60.97 o
  -5  12   4      624.56      748.68     62.61 o
  -4  12   4      326.28      292.33     41.55 o
  -3  12   4      490.36      540.62     49.66 o
  -2  12   4     2292.49     2246.83     88.75 o
  -1  12   4     1228.32     1120.71     62.61 o
   0  12   4      842.90      810.29     54.85 o
   1  12   4       14.25       16.72     17.34 o
   2  12   4      201.26      222.71     34.39 o
   3  12   4      226.31      228.64     35.80 o
   4  12   4      107.42      145.40     31.95 o
   5  12   4      602.57      630.69     57.25 o
   6  12   4      224.95      224.66     41.39 o
   7  12   4      183.70      219.47     42.34 o
  -6  13   4       33.86       19.97     24.38 o
  -5  13   4       29.77        2.34     21.26 o
  -4  13   4      140.00      141.36     33.40 o
  -3  13   4      937.69     1031.89     66.33 o
  -2  13   4       75.35       76.00     26.48 o
  -1  13   4     1383.74     1377.16     71.99 o
   0  13   4      126.63       84.56     26.19 o
   1  13   4     2134.41     2098.32     86.63 o
   2  13   4      125.80      127.86     38.96 o
   3  13   4     1634.08     1732.46    104.61 o
   4  13   4        2.37       14.34     23.46 o
   5  13   4      344.41      389.90     63.01 o
   6  13   4      167.16      177.25     50.84 o
  -6  14   4       69.55       55.54     37.01 o
  -5  14   4      127.34       99.66     33.56 o
  -4  14   4      178.95       86.89     30.92 o
  -3  14   4      602.43      680.11     59.90 o
  -2  14   4      105.26      105.55     30.10 o
  -1  14   4      196.87      179.66     34.95 o
   0  14   4      363.56      366.33     55.22 o
   1  14   4       51.74       70.55     34.15 o
   2  14   4        1.42        7.42     22.86 o
   3  14   4       12.73        1.06     24.83 o
   4  14   4        0.47        4.88     26.39 o
   5  14   4        2.66       10.78     27.86 o
   6  14   4       14.12        8.73     32.60 o
  -5  15   4       23.09       28.07     25.52 o
  -4  15   4       27.27       33.54     25.82 o
  -3  15   4       25.27       32.27     25.11 o
  -2  15   4       80.80       77.78     29.41 o
  -1  15   4      158.62      116.23     40.50 o
   0  15   4       23.76       11.01     23.35 o
   1  15   4      305.48      267.87     53.72 o
   2  15   4        0.02       33.79     29.18 o
   3  15   4        1.43        0.50     26.03 o
   4  15   4       61.79       32.91     30.44 o
   5  15   4       78.45       41.35     34.75 o
  -4  16   4       71.89       56.10     54.44 o
  -3  16   4      132.77      156.67     70.65 o
  -2  16   4       65.67      108.88     59.84 o
  -1  16   4        9.21       23.55     28.53 o
   0  16   4       21.19       43.84     31.48 o
   1  16   4      118.08      147.98     43.77 o
   2  16   4       38.49       42.76     32.65 o
   3  16   4      260.18      339.42     63.65 o
   4  16   4       42.70       38.45     35.11 o
  -3  17   4        3.20       -7.48     39.06 o
  -2  17   4        1.93        9.56     42.80 o
  -1  17   4      344.11      435.11    102.23 o
   0  17   4       64.60       46.55     51.12 o
   1  17   4      200.84      224.83     82.70 o
   2  17   4        2.78       10.81     43.64 o
   3  17   4       31.75        5.82     46.13 o
  -9   1   5       45.37       30.13     32.91 o
  -8   1   5       29.66       42.00     29.07 o
  -7   1   5      359.21      413.41     53.03 o
  -6   1   5     1377.91     1344.95     76.92 o
  -5   1   5       75.21       70.62     21.94 o
  -4   1   5     1717.44     1713.90     68.05 o
  -3   1   5      448.06      442.93     31.59 o
  -2   1   5     7600.23     9222.62     93.24 o
  -1   1   5       28.64       31.28      6.10 o
   0   1   5    11575.03    12052.02     79.41 o
   1   1   5       29.26       21.16      5.91 o
   2   1   5     3475.25     3959.45     63.88 o
   3   1   5      679.33      617.97     40.70 o
   4   1   5     1756.76     1837.10     76.98 o
   5   1   5        2.93        8.27     15.87 o
   6   1   5        3.65       17.85     31.38 o
   7   1   5      296.87      338.27     52.30 o
   8   1   5      110.08       95.66     37.40 o
   9   1   5       30.29       35.53     33.21 o
  -9   2   5       18.55      -10.11     20.62 o
  -8   2   5      521.45      569.69     78.75 o
  -7   2   5      280.97      234.53     43.36 o
  -6   2   5       47.99       70.18     25.70 o
  -5   2   5        5.44        3.70     11.90 o
  -4   2   5      394.90      345.20     34.01 o
  -3   2   5    14357.62    14445.50    140.14 o
  -2   2   5        2.88       13.50      5.84 o
  -1   2   5    17362.71    18309.97    100.60 o
   0   2   5       34.97       32.34      5.98 o
   1   2   5    12652.02    12837.94    107.67 o
   2   2   5     1336.11     1138.68     32.07 o
   3   2   5     1249.15     1033.37     42.19 o
   4   2   5     2238.13     2147.77    100.16 o
   5   2   5     1081.20     1177.22     70.80 o
   6   2   5      854.05      796.14     64.58 o
   7   2   5       11.66       16.83     23.51 o
   8   2   5      558.55      574.96     70.38 o
   9   2   5        1.14      -14.85     29.07 o
  -9   3   5      102.17       49.22     36.90 o
  -8   3   5        2.94        3.53     19.41 o
  -7   3   5     2494.86     2430.65     92.37 o
  -6   3   5      126.33      160.37     28.08 o
  -5   3   5     4146.54     3951.60     96.14 o
  -4   3   5     4509.14     4462.81     90.89 o
  -3   3   5     2845.88     2740.10     49.76 o
  -2   3   5       94.52       60.96      8.67 o
  -1   3   5       66.91       80.49      9.62 o
   0   3   5     3337.99     2835.49     46.12 o
   1   3   5     1171.94     1237.34     26.16 o
   2   3   5     2104.66     1624.82     38.28 o
   3   3   5     1358.25     1380.38     49.89 o
   4   3   5     6745.06     6361.54    116.98 o
   5   3   5     2743.88     2430.70    212.57 o
   6   3   5      640.29      530.05     56.85 o
   7   3   5     1665.81     1639.34     98.83 o
   8   3   5       25.08       22.59     28.35 o
   9   3   5       59.97       62.16     38.98 o
  -9   4   5       19.43        9.76     30.25 o
  -8   4   5      766.50      790.77     79.46 o
  -7   4   5       18.53       26.47     19.80 o
  -6   4   5      233.98      242.07     28.10 o
  -5   4   5      583.92      597.12     40.56 o
  -4   4   5     4785.84     4900.11     73.45 o
  -3   4   5     5305.82     5411.50     68.68 o
  -2   4   5     3274.51     3498.77     44.31 o
  -1   4   5    29011.00    30335.87    274.73 o
   0   4   5        1.95       -0.04      5.16 o
   1   4   5     1799.40     1545.89     31.08 o
   2   4   5     3706.76     2798.78    703.34 o
   3   4   5     4460.66     4078.93     73.29 o
   4   4   5     1545.84     1722.69     63.58 o
   5   4   5       12.13       12.45     17.86 o
   6   4   5      222.34      270.05     43.84 o
   7   4   5      131.43      166.86     42.42 o
   8   4   5      520.96      575.64     71.55 o
   9   4   5        2.03       31.41     30.83 o
  -9   5   5        9.12       -1.25     37.82 o
  -8   5   5       67.27       55.72     32.65 o
  -7   5   5      380.22      410.07     57.91 o
  -6   5   5      766.90      794.48     51.01 o
  -5   5   5     1686.16     1604.02     63.65 o
  -4   5   5        6.24       17.58     11.93 o
  -3   5   5       52.30       45.17     10.65 o
  -2   5   5       28.54        6.82      5.47 o
  -1   5   5      158.07      163.83     10.59 o
   0   5   5     2905.69     3079.81     46.20 o
   1   5   5      631.15      698.07     23.20 o
   2   5   5     4400.79     4644.45     60.28 o
   3   5   5      339.57      365.17     20.59 o
   4   5   5      353.77      425.13     30.48 o
   5   5   5      471.60      399.77     32.83 o
   6   5   5      878.05      817.21     54.13 o
   7   5   5      700.22      650.57     55.47 o
   8   5   5       23.70       13.18     20.44 o
   9   5   5        2.44       27.55     32.18 o
  -9   6   5      120.25       60.26     54.86 o
  -8   6   5        4.36       12.18     25.95 o
  -7   6   5      308.28      221.66     47.31 o
  -6   6   5       11.90        4.31     16.77 o
  -5   6   5     1320.60     1442.34     84.03 o
  -4   6   5     1149.04     1145.24     50.12 o
  -3   6   5     7850.93     8756.75    163.68 o
  -2   6   5      158.22      168.50     15.27 o
  -1   6   5     4126.11     5497.99     64.04 o
   0   6   5     1964.21     2128.90     43.33 o
   1   6   5     8372.36    10395.84    105.25 o
   2   6   5      106.42      140.90     13.69 o
   3   6   5     2777.96     3264.17     71.47 o
   4   6   5        1.90        2.07     10.42 o
   5   6   5      202.43      269.55     28.89 o
   6   6   5     1326.31     1164.34     64.38 o
   7   6   5       96.76      101.29     28.23 o
   8   6   5      121.53       77.43     29.76 o
   9   6   5       54.48       52.36     50.29 o
  -9   7   5       39.48       20.36     50.29 o
  -8   7   5       27.71        8.21     27.92 o
  -7   7   5      767.55      813.30    112.00 o
  -6   7   5      179.68      137.12     37.69 o
  -5   7   5     1395.95     1430.64     86.69 o
  -4   7   5     1193.00     1142.89     57.27 o
  -3   7   5      443.24      423.40     45.25 o
  -2   7   5     1198.34     1052.72     34.81 o
  -1   7   5       12.33       13.69      7.16 o
   0   7   5     2905.20     2778.09     54.20 o
   1   7   5      124.88      116.73     15.47 o
   2   7   5     2746.67     2702.77     56.03 o
   3   7   5      759.59      817.24     45.74 o
   4   7   5       27.87       18.90     13.04 o
   5   7   5       12.28        8.37     13.01 o
   6   7   5       17.79        1.67     15.81 o
   7   7   5      193.25      255.29     40.81 o
   8   7   5       27.78       12.64     22.30 o
  -8   8   5      380.96      416.74     86.65 o
  -7   8   5        0.43       -3.42     23.43 o
  -6   8   5      262.93      330.68     54.07 o
  -5   8   5      407.88      466.29     71.69 o
  -4   8   5      407.12      459.29     41.39 o
  -3   8   5       76.22       36.23     15.82 o
  -2   8   5     2654.02     2773.11     81.61 o
  -1   8   5     3075.05     3021.76     58.96 o
   0   8   5        0.16        7.26      8.55 o
   1   8   5      348.56      303.02     23.60 o
   2   8   5      350.75      219.59     93.95 o
   3   8   5     1439.83     1420.26     61.73 o
   4   8   5     1308.41     1296.37     53.58 o
   5   8   5        6.36        7.39     12.86 o
   6   8   5      319.25      335.97     36.63 o
   7   8   5       29.90       37.05     23.55 o
   8   8   5      240.23      308.46     47.52 o
  -8   9   5       29.44       44.47     49.87 o
  -7   9   5      221.04      272.95     56.82 o
  -6   9   5      354.27      366.15     56.90 o
  -5   9   5      568.88      660.35     52.98 o
  -4   9   5      846.75      874.15     55.30 o
  -3   9   5      131.56      104.86     24.35 o
  -2   9   5     2095.42     1881.32    217.27 o
  -1   9   5      100.63      104.96     22.99 o
   0   9   5     4427.84     4442.52    103.70 o
   1   9   5      120.88      153.82     19.76 o
   2   9   5     1782.23     1352.79    330.25 o
   3   9   5      511.36      516.96     35.15 o
   4   9   5      756.95      799.32     44.89 o
   5   9   5      612.97      625.37     44.18 o
   6   9   5      563.62      578.75     45.86 o
   7   9   5      672.28      753.08     63.29 o
   8   9   5       49.96       12.05     46.55 o
  -8  10   5      234.41      229.82     81.45 o
  -7  10   5        4.62       16.56     28.36 o
  -6  10   5      570.88      640.46     72.79 o
  -5  10   5      106.66       66.46     24.05 o
  -4  10   5      219.88      255.38     36.21 o
  -3  10   5     1453.01     1633.62     72.95 o
  -2  10   5      399.05      210.71    140.07 o
  -1  10   5       84.19       72.60     21.09 o
   0  10   5        7.50        8.98     14.64 o
   1  10   5      444.84      325.39     95.21 o
   2  10   5        8.86       17.52     12.38 o
   3  10   5      520.50      596.54     39.06 o
   4  10   5     1407.94     1353.93     58.45 o
   5  10   5        2.99        1.30     14.13 o
   6  10   5      187.44      183.99     31.81 o
   7  10   5       65.40       30.92     29.15 o
   8  10   5      193.96      156.26     70.23 o
  -7  11   5        8.60       11.36     28.52 o
  -6  11   5       63.13       44.31     30.05 o
  -5  11   5      679.56      594.47     54.82 o
  -4  11   5      162.74      139.67     30.84 o
  -3  11   5       95.71       85.56     25.53 o
  -2  11   5        2.00       -1.35     11.54 o
  -1  11   5       46.05       27.91     15.49 o
   0  11   5      311.24      199.48     43.20 o
   1  11   5      301.06      139.03    106.81 o
   2  11   5      636.52      596.14     47.10 o
   3  11   5      586.89      528.39     39.30 o
   4  11   5      446.50      254.13    117.51 o
   5  11   5      178.87      202.03     31.55 o
   6  11   5      166.82      133.04     32.31 o
   7  11   5      286.49      325.73     61.25 o
  -7  12   5      105.35      112.21     64.42 o
  -6  12   5       57.62       58.40     35.49 o
  -5  12   5      272.58      249.21     41.65 o
  -4  12   5        1.44       -0.35     16.99 o
  -3  12   5      221.15      243.86     37.39 o
  -2  12   5       45.14       33.66     19.97 o
  -1  12   5       10.61        8.73     13.42 o
   0  12   5      119.21       49.65     37.08 o
   1  12   5      478.39      406.03    107.94 o
   2  12   5      907.16      902.36     57.45 o
   3  12   5      859.09      845.35     58.56 o
   4  12   5       82.44       55.27     30.14 o
   5  12   5      488.32      387.06     47.34 o
   6  12   5      133.92      107.64     33.61 o
   7  12   5        0.39        5.77     23.11 o
  -6  13   5       25.78       42.52     28.34 o
  -5  13   5       71.87       87.50     30.88 o
  -4  13   5       77.09       65.71     26.76 o
  -3  13   5      451.25      408.95     46.65 o
  -2  13   5      458.67      570.38     51.83 o
  -1  13   5        4.71        1.77     14.70 o
   0  13   5      235.10      164.91     74.27 o
   1  13   5      256.66      257.84     36.91 o
   2  13   5       38.84       34.29     21.92 o
   3  13   5      245.11      243.32     48.48 o
   4  13   5       55.51       45.71     29.44 o
   5  13   5      139.05      168.69     46.80 o
   6  13   5       15.77        8.31     27.36 o
  -6  14   5      605.17      704.00    124.67 o
  -5  14   5      178.10      171.02     52.36 o
  -4  14   5      326.35      367.81     49.25 o
  -3  14   5      512.59      635.60     73.04 o
  -2  14   5      113.03      107.94     30.21 o
  -1  14   5      855.64      869.89     61.82 o
   0  14   5      839.78      818.63     59.56 o
   1  14   5     2778.45     2782.95    131.64 o
   2  14   5       17.57       10.34     24.01 o
   3  14   5      405.61      471.56     64.64 o
   4  14   5       40.67       67.40     33.52 o
   5  14   5      430.48      336.28     63.17 o
   6  14   5      238.94      256.59     59.12 o
  -5  15   5       82.57      126.54     47.63 o
  -4  15   5      419.11      443.09     78.34 o
  -3  15   5      194.42      190.82     49.79 o
  -2  15   5     1808.42     1990.64    118.86 o
  -1  15   5       28.32       61.51     49.87 o
   0  15   5      574.04      764.80     77.47 o
   1  15   5      608.19      700.39     75.61 o
   2  15   5      454.77      513.18     66.98 o
   3  15   5      302.00      249.65     60.47 o
   4  15   5      363.83      445.53     69.03 o
   5  15   5      390.18      394.39    100.16 o
  -4  16   5      155.25      138.40     49.70 o
  -3  16   5      416.81      458.39    104.73 o
  -2  16   5        0.61       -1.25     37.40 o
  -1  16   5      886.63      886.02    129.25 o
   0  16   5       35.65       49.45     49.87 o
   1  16   5     1478.52     1625.34    162.91 o
   2  16   5       20.69       23.69     39.90 o
   3  16   5      795.20      629.19    115.95 o
   4  16   5       18.92       -6.65     41.97 o
  -3  17   5        0.72       -9.56     44.47 o
  -2  17   5        0.49       -7.06     39.06 o
  -1  17   5       75.71       35.32     48.62 o
   0  17   5        4.60       -4.99     40.31 o
   1  17   5        2.48        9.56     40.31 o
   2  17   5        0.57        5.82     41.14 o
  -9   0   6      479.22      484.57     97.66 o
  -8   0   6      504.68      515.74     88.52 o
  -7   0   6     1638.94     1659.42    131.32 o
  -6   0   6       10.44        4.57     23.69 o
  -5   0   6       13.87        6.23     17.45 o
  -4   0   6     8110.17     7439.75    198.65 o
  -3   0   6      773.70      692.78     55.69 o
  -1   0   6     1150.40     1199.08     39.68 o
   0   0   6     4918.07     3661.28    100.16 o
   1   0   6       12.09       -0.21      6.05 o
   2   0   6     2958.93     2453.95     68.99 o
   3   0   6     3915.71     3349.18    130.91 o
   4   0   6     2740.66     2640.61    132.16 o
   5   0   6      104.15       67.74     34.49 o
   6   0   6      319.04      323.32     66.91 o
   7   0   6     1624.99     1391.37    131.32 o
   8   0   6      218.78      181.61     66.49 o
   9   0   6      131.92      194.08     79.38 o
  -9   1   6      190.33      170.86     58.80 o
  -8   1   6       78.48      104.08     38.19 o
  -7   1   6      884.56      895.50     70.48 o
  -6   1   6      596.48      674.06     56.34 o
  -5   1   6      747.72      716.55     51.34 o
  -4   1   6     2304.21     2183.52     77.12 o
  -3   1   6     9124.67     8942.23    193.25 o
  -2   1   6      130.00      181.93     13.44 o
  -1   1   6    17687.07    18718.87    105.23 o
   0   1   6       60.78       52.99      8.30 o
   1   1   6     2193.89     1512.35    382.90 o
   2   1   6        8.23       17.11     13.00 o
   3   1   6     6156.55     6238.77    126.20 o
   4   1   6     2590.35     2446.62     89.63 o
   5   1   6     1640.51     1733.30     84.83 o
   6   1   6      758.11      780.66     64.06 o
   7   1   6        0.66       14.86     22.51 o
   8   1   6      226.45      256.16     54.05 o
   9   1   6       33.02       28.77     35.14 o
  -9   2   6       81.73       90.07     32.19 o
  -8   2   6      250.54      244.98     40.19 o
  -7   2   6      344.52      362.09     50.09 o
  -6   2   6      580.46      556.73     52.60 o
  -5   2   6      649.50      703.83     50.61 o
  -4   2   6     1224.40     1139.52     57.40 o
  -3   2   6      126.20      114.21     13.05 o
  -2   2   6     5662.63     6240.59     67.44 o
  -1   2   6       13.40       21.65      5.92 o
   0   2   6     1716.86     1670.73     28.74 o
   1   2   6       65.50       57.58      9.49 o
   2   2   6       13.17       30.70      9.15 o
   3   2   6      178.20      172.98     20.72 o
   4   2   6      292.69      360.51     39.32 o
   5   2   6      770.04      658.39     55.19 o
   6   2   6      523.62      484.92     55.08 o
   7   2   6      747.43      700.42     69.07 o
   8   2   6        5.17        5.13     24.95 o
   9   2   6       26.42        3.69     32.29 o
  -9   3   6        6.20      -15.43     27.77 o
  -8   3   6        3.70        8.49     20.47 o
  -7   3   6       25.08       29.54     19.43 o
  -6   3   6       43.30       20.11     15.82 o
  -5   3   6      577.31      614.06     39.85 o
  -4   3   6      391.59      419.04     24.30 o
  -3   3   6      472.34      589.48     24.75 o
  -2   3   6     5102.53     5521.64     62.28 o
  -1   3   6       27.00       24.14      9.14 o
   0   3   6      284.79      314.73     13.75 o
   1   3   6     1765.30     2192.42     35.16 o
   2   3   6      817.63      962.25     36.55 o
   3   3   6       60.83       69.21     15.63 o
   4   3   6      489.35      527.37     37.35 o
   5   3   6      422.91      443.08     48.31 o
   6   3   6       51.10       29.98     21.06 o
   7   3   6      154.74      121.03     38.25 o
   8   3   6       45.04       63.30     32.93 o
   9   3   6        1.62      -18.29     37.82 o
  -9   4   6       27.81       41.15     34.64 o
  -8   4   6      349.46      297.12     55.78 o
  -7   4   6      671.10      666.92     53.54 o
  -6   4   6     1137.92     1148.84     59.89 o
  -5   4   6      194.93      205.94     27.25 o
  -4   4   6     5461.46     5882.01    119.11 o
  -3   4   6     1244.20     1377.46     36.35 o
  -2   4   6     1747.35     1841.21     32.45 o
  -1   4   6     1808.03     1764.77     38.46 o
   0   4   6    43742.61    48328.22    266.21 o
   1   4   6       39.29       36.82      7.57 o
   2   4   6     3846.30     4009.07     55.72 o
   3   4   6       95.69       93.22     18.98 o
   4   4   6     4293.28     4191.45     98.85 o
   5   4   6        2.67       -2.06     16.05 o
   6   4   6      223.78      201.86     40.29 o
   7   4   6      191.98      198.71     45.37 o
   8   4   6      266.53      218.63     62.75 o
   9   4   6        1.75      -19.95     44.05 o
  -9   5   6        0.17       29.09     43.22 o
  -8   5   6      301.25      343.41     59.64 o
  -7   5   6      146.09      192.37     44.50 o
  -6   5   6       66.83       54.20     26.11 o
  -5   5   6     1309.69     1329.54     58.32 o
  -4   5   6     4905.71     4681.44     95.88 o
  -3   5   6    10147.24    10968.63     91.74 o
  -2   5   6      923.93      986.31     24.73 o
  -1   5   6    22248.68    24081.23    325.09 o
   0   5   6      645.39      664.60     21.88 o
   1   5   6    13330.68    14899.32    103.68 o
   2   5   6      816.92      790.21     26.98 o
   3   5   6    10547.79     8989.78   1793.27 o
   4   5   6     1082.33     1064.14     44.89 o
   5   5   6     1643.07     1723.12     61.06 o
   6   5   6      337.34      373.14     41.05 o
   7   5   6      703.95      722.32     58.08 o
   8   5   6      280.80      300.02     45.93 o
   9   5   6       31.46      -24.93     30.34 o
  -9   6   6      109.28      157.51     74.39 o
  -8   6   6        5.30       -8.21     23.80 o
  -7   6   6     1589.75     1568.09    100.93 o
  -6   6   6      749.31      828.07     70.37 o
  -5   6   6     2432.27     2315.25    105.28 o
  -4   6   6     3327.45     3399.74    117.98 o
  -3   6   6     1090.90     1034.88     36.63 o
  -2   6   6    12492.88    12967.89    125.68 o
  -1   6   6     3505.64     3532.47     76.74 o
   0   6   6    13105.80    13444.68    127.17 o
   1   6   6       52.23       48.87      9.95 o
   2   6   6     9319.49     9131.18     93.13 o
   3   6   6     1245.26      680.80    276.02 o
   4   6   6     2549.23     2588.84     70.25 o
   5   6   6      715.28      624.29     39.78 o
   6   6   6      998.46      972.18     59.69 o
   7   6   6      727.47      691.98     57.52 o
   8   6   6        2.98       -3.51     18.24 o
   9   6   6      185.50      195.74     74.80 o
  -8   7   6      227.50      289.80     60.68 o
  -7   7   6       28.45       20.32     28.26 o
  -6   7   6      339.85      381.09     55.90 o
  -5   7   6       36.34       30.55     23.80 o
  -4   7   6      704.95      653.86     49.89 o
  -3   7   6      114.66       83.21     21.02 o
  -2   7   6        2.05       -1.28     10.96 o
  -1   7   6      127.21      258.44     15.86 o
   0   7   6      264.76      296.35     19.16 o
   1   7   6      332.57      273.29     20.88 o
   2   7   6      626.51      641.42     27.03 o
   3   7   6      678.65      293.38    218.15 o
   4   7   6     2363.01     2341.58     69.00 o
   5   7   6       56.85       35.51     15.99 o
   6   7   6      281.17      319.74     40.27 o
   7   7   6        1.83       12.14     20.15 o
   8   7   6      243.99      226.58     43.05 o
  -8   8   6       41.96       56.52     35.85 o
  -7   8   6      200.77      213.05     49.75 o
  -6   8   6      133.61      139.83     41.09 o
  -5   8   6       26.76       36.81     24.93 o
  -4   8   6      793.53      625.24     45.97 o
  -3   8   6       14.72       20.71     15.26 o
  -2   8   6       22.59        3.77     12.38 o
  -1   8   6      172.75      192.85     25.78 o
   0   8   6     1056.33     1034.65     35.86 o
   1   8   6       10.91       21.50     10.52 o
   2   8   6      139.01      113.16     18.63 o
   3   8   6      251.46      128.73     58.27 o
   4   8   6      127.78      124.41     22.18 o
   5   8   6      874.64      789.33     46.71 o
   6   8   6        0.79       20.11     16.41 o
   7   8   6      794.53      695.47     59.80 o
   8   8   6       41.59       72.63     29.91 o
  -8   9   6        7.37       -6.23     39.90 o
  -7   9   6      140.20      102.42     40.11 o
  -6   9   6       14.15       21.81     24.96 o
  -5   9   6     1130.84     1100.70     82.07 o
  -4   9   6       76.85       45.98     20.34 o
  -3   9   6      496.77      473.52     41.26 o
  -2   9   6      201.86      194.16     28.79 o
  -1   9   6      244.55      256.86     30.73 o
   0   9   6       59.99       69.62     20.46 o
   1   9   6      632.77      732.97     35.48 o
   2   9   6      115.08      133.51     20.11 o
   3   9   6      378.43      386.52     55.18 o
   4   9   6       24.57       17.89     13.92 o
   5   9   6        0.91        0.85     13.03 o
   6   9   6      520.76      441.87     41.88 o
   7   9   6       45.31       48.53     26.79 o
   8   9   6       11.27       11.58     30.88 o
  -8  10   6      111.13       63.17     56.93 o
  -7  10   6      232.89      263.93     57.25 o
  -6  10   6      239.97      245.32     52.57 o
  -5  10   6        2.13        7.69     16.32 o
  -4  10   6        6.88       10.37     16.21 o
  -3  10   6      130.53      161.86     29.75 o
  -2  10   6      215.10      257.97     33.33 o
  -1  10   6      709.26      646.78     45.67 o
   0  10   6     1283.53     1376.43     63.18 o
   1  10   6      132.32      114.74     25.14 o
   2  10   6     1470.28     1500.31     67.46 o
   3  10   6     1415.99     1336.17     58.90 o
   4  10   6      255.38      148.85     81.56 o
   5  10   6       35.44       25.88     16.73 o
   6  10   6       97.45      122.93     27.64 o
   7  10   6       28.14       50.70     25.86 o
  -7  11   6       25.44       14.47     31.52 o
  -6  11   6      245.79      291.42     58.16 o
  -5  11   6      163.67      171.30     34.70 o
  -4  11   6      237.18      251.82     38.11 o
  -3  11   6     2133.21     2146.01    109.97 o
  -2  11   6     1042.77     1054.47     60.45 o
  -1  11   6     2441.92     2284.12     84.56 o
   0  11   6      103.70       73.51     23.17 o
   1  11   6      442.37      422.12     41.41 o
   2  11   6        2.23       -4.86     12.63 o
   3  11   6      300.70      337.87     39.25 o
   4  11   6      216.17      234.75     30.66 o
   5  11   6      715.94      709.02     49.32 o
   6  11   6      787.34      887.07     66.26 o
   7  11   6      108.27       87.32     31.30 o
  -7  12   6       67.24       41.14     50.29 o
  -6  12   6      131.00      124.37     43.53 o
  -5  12   6      261.51      312.20     45.32 o
  -4  12   6      845.80      875.24     62.52 o
  -3  12   6      419.28      243.63    120.75 o
  -2  12   6      494.29      497.80     47.42 o
  -1  12   6      247.09      226.28     35.06 o
   0  12   6     1727.65     1790.78     78.70 o
   1  12   6     1900.61     1943.87     81.94 o
   2  12   6     3346.24     3312.84    133.39 o
   3  12   6      257.39      245.20     37.82 o
   4  12   6     1815.00     1798.09     84.83 o
   5  12   6      261.83      340.75     57.01 o
   6  12   6       91.61       81.00     38.12 o
   7  12   6      176.79      193.56     42.86 o
  -6  13   6      641.45      577.21     79.04 o
  -5  13   6      137.44      171.01     49.19 o
  -4  13   6      425.67      399.88     49.15 o
  -3  13   6      676.64      327.63    228.20 o
  -2  13   6      292.36      341.00     43.00 o
  -1  13   6     1739.16     1757.87     81.42 o
   0  13   6      891.94      783.27     56.51 o
   1  13   6     1195.17     1169.84     67.43 o
   2  13   6        9.21        8.62     14.29 o
   3  13   6       21.97       10.15     18.91 o
   4  13   6      683.03      809.53     79.66 o
   5  13   6       12.62       18.88     27.36 o
   6  13   6      165.98      218.58     54.79 o
  -6  14   6        0.53        9.97     43.64 o
  -5  14   6      127.28      145.22     48.71 o
  -4  14   6        3.52        0.21     25.57 o
  -3  14   6       31.16       36.14     29.48 o
  -2  14   6      264.31      219.44     49.14 o
  -1  14   6       10.82       -3.00     22.41 o
   0  14   6       62.21       57.13     29.22 o
   1  14   6       89.34       97.20     34.96 o
   2  14   6      426.61      364.47     85.19 o
   3  14   6        0.94        8.73     34.49 o
   4  14   6       38.68       20.36     40.31 o
   5  14   6      142.59      106.80     59.01 o
  -5  15   6       22.72       40.31     52.78 o
  -4  15   6       48.53       17.24     31.83 o
  -3  15   6        9.53        0.03     27.47 o
  -2  15   6       56.74       28.41     30.95 o
  -1  15   6       64.58       51.62     31.15 o
   0  15   6      102.77       81.87     50.29 o
   1  15   6      151.14      135.90     64.42 o
   2  15   6        8.01       38.65     39.06 o
   3  15   6       23.44       20.36     42.39 o
   4  15   6       13.40       17.87     39.06 o
   5  15   6        2.02       34.49     46.96 o
  -4  16   6        1.36       11.23     30.85 o
  -3  16   6      130.43       94.80     42.67 o
  -2  16   6       97.45      161.25     67.32 o
  -1  16   6       23.27       63.17     51.95 o
   0  16   6       18.18       14.13     40.31 o
   1  16   6      134.39       99.74     56.10 o
   2  16   6       16.71       56.10     51.53 o
   3  16   6        6.34       15.79     45.30 o
   4  16   6        5.56       -7.06     39.06 o
  -2  17   6      132.05       72.73     59.01 o
  -1  17   6       38.44       75.64     55.27 o
   0  17   6        2.60       20.36     44.05 o
   1  17   6      110.67      121.35     64.83 o
   2  17   6       80.95       89.77     60.26 o
  -9   1   7      110.78       90.26     40.71 o
  -8   1   7        0.29        0.67     22.74 o
  -7   1   7      489.96      485.07     55.88 o
  -6   1   7      289.56      314.46     42.02 o
  -5   1   7        6.45        9.39     13.96 o
  -4   1   7     2135.21     2145.57     81.04 o
  -3   1   7       87.95       54.49     12.54 o
  -2   1   7     1513.68     2038.05     40.60 o
  -1   1   7      190.18      184.88     11.69 o
   0   1   7      111.42       83.29      9.09 o
   1   1   7       94.54       56.23     19.87 o
   2   1   7      915.32     1221.41     35.31 o
   3   1   7      844.89      892.61     51.57 o
   4   1   7     1738.48     1693.80     77.58 o
   5   1   7      104.65      110.69     30.07 o
   6   1   7       83.54      144.34     35.20 o
   7   1   7      787.25      755.06     72.58 o
   8   1   7        0.20       -2.11     23.50 o
   9   1   7       85.68       70.50     43.18 o
  -9   2   7        2.50       -4.23     27.25 o
  -8   2   7      607.90      629.00     56.39 o
  -7   2   7      358.44      374.36     41.73 o
  -6   2   7      973.36     1020.68     55.52 o
  -5   2   7     1781.36     1684.65     63.39 o
  -4   2   7     3190.88     3030.00     74.94 o
  -3   2   7     2341.23     2122.68     46.74 o
  -2   2   7     1020.08     1239.21     31.72 o
  -1   2   7     3337.78     3014.14     49.97 o
   0   2   7      428.58      462.62     17.66 o
   1   2   7     1510.92     2216.17     39.01 o
   2   2   7     2640.71     2912.44     54.28 o
   3   2   7     7026.08     6985.36    110.79 o
   4   2   7     4040.95     3895.84    115.77 o
   5   2   7      528.08      476.31     50.16 o
   6   2   7     1428.76     1485.90     88.58 o
   7   2   7      461.31      474.89     60.03 o
   8   2   7      421.23      462.73     65.38 o
   9   2   7       30.08       55.69     54.03 o
  -9   3   7      446.37      419.36     68.38 o
  -8   3   7       30.48       22.49     27.47 o
  -7   3   7     1480.38     1583.90     75.25 o
  -6   3   7       73.11      101.43     23.85 o
  -5   3   7     1101.78     1107.79     52.05 o
  -4   3   7      222.70      192.06     23.41 o
  -3   3   7     3347.08     3294.03     57.42 o
  -2   3   7     2164.68     1965.38     38.40 o
  -1   3   7     4457.60     4504.65     75.22 o
   0   3   7    44422.89    46628.07    431.18 o
   1   3   7    10519.28     8281.11   1812.04 o
   2   3   7     4550.27     2643.32    967.66 o
   3   3   7     4153.60     3997.76     71.15 o
   4   3   7      397.99      326.56     31.56 o
   5   3   7      198.61      197.57     36.73 o
   6   3   7       66.82      113.14     32.30 o
   7   3   7     1899.64     1916.28    108.14 o
   8   3   7       30.24       23.73     27.44 o
  -9   4   7       54.44       51.01     37.12 o
  -8   4   7      254.17      294.41     56.26 o
  -7   4   7      460.34      390.87     55.62 o
  -6   4   7      969.00      976.56     55.77 o
  -5   4   7     1646.63     1687.10     64.46 o
  -4   4   7     3159.05     3143.40     70.90 o
  -3   4   7     5499.05     5510.51     73.13 o
  -2   4   7      455.48      463.65     16.94 o
  -1   4   7      996.04      777.37     26.47 o
   0   4   7     1002.74     1125.20     27.34 o
   1   4   7    12290.74    12995.17    142.22 o
   2   4   7      162.45      126.62     12.86 o
   3   4   7     5619.25     5667.86     75.04 o
   4   4   7     3524.18     3317.90     89.85 o
   5   4   7      488.63      489.92     51.98 o
   6   4   7     1888.10     1809.28     98.12 o
   7   4   7       57.59       75.08     32.24 o
   8   4   7      460.42      466.14     66.40 o
  -9   5   7      187.89      149.61     69.40 o
  -8   5   7       11.44       23.31     27.62 o
  -7   5   7      194.37      205.31     45.24 o
  -6   5   7       76.79       67.02     29.52 o
  -5   5   7      514.33      495.88     52.87 o
  -4   5   7      472.34      524.17     34.77 o
  -3   5   7       64.56       68.93     11.64 o
  -2   5   7    16721.39    18755.56    125.61 o
  -1   5   7     3795.27     3986.66     85.95 o
   0   5   7     4552.18     5237.96     57.67 o
   1   5   7       76.66       82.33     10.69 o
   2   5   7     2575.66     2682.27     49.17 o
   3   5   7     1642.20     1670.64     42.40 o
   4   5   7      996.34     1028.67     44.40 o
   5   5   7      454.20      467.75     35.65 o
   6   5   7     1148.31     1184.75     64.97 o
   7   5   7        5.80        8.58     17.40 o
   8   5   7       33.38       14.58     21.83 o
   9   5   7       73.13       34.08     46.13 o
  -9   6   7        2.83      -19.12     41.14 o
  -8   6   7       88.61       97.05     38.94 o
  -7   6   7     1320.53     1139.91     88.30 o
  -6   6   7      209.91      194.47     42.50 o
  -5   6   7      763.62      816.35     65.52 o
  -4   6   7      208.44      197.03     36.14 o
  -3   6   7      106.30      146.72     22.83 o
  -2   6   7      815.49      842.76     32.73 o
  -1   6   7       47.22       86.11     16.57 o
   0   6   7      885.74      893.50     27.12 o
   1   6   7      182.68      296.43     18.17 o
   2   6   7      991.01     1017.39     32.38 o
   3   6   7      492.28      458.67    160.62 o
   4   6   7      542.65      536.62     37.43 o
   5   6   7      234.88      244.16     28.86 o
   6   6   7       13.74       25.09     18.93 o
   7   6   7      326.08      250.56     39.96 o
   8   6   7        9.66       19.69     23.12 o
   9   6   7       20.62       38.23     46.13 o
  -8   7   7        5.37       10.28     28.78 o
  -7   7   7      150.79      179.56     60.67 o
  -6   7   7      126.72       83.27     31.95 o
  -5   7   7       22.95       40.37     24.39 o
  -4   7   7       33.86       89.51     29.23 o
  -3   7   7      620.15      645.12     41.66 o
  -2   7   7     1969.84     1777.06     62.20 o
  -1   7   7       19.96       27.11     12.70 o
   0   7   7     2131.30     1889.90     43.62 o
   1   7   7      218.20      243.63     17.87 o
   2   7   7       10.00       42.74     11.26 o
   3   7   7     1923.57     1979.42     59.63 o
   4   7   7       44.25       38.79     15.30 o
   5   7   7      781.88      743.13     44.61 o
   6   7   7       95.09      100.56     23.37 o
   7   7   7      209.66      257.88     41.62 o
   8   7   7        4.06       -6.23     21.08 o
  -8   8   7      188.10      261.53     60.46 o
  -7   8   7        7.96      -15.84     18.95 o
  -6   8   7      525.63      499.92     67.12 o
  -5   8   7       93.71       71.20     30.88 o
  -4   8   7     1991.92     1866.44     75.27 o
  -3   8   7     1956.59     1931.79     72.05 o
  -2   8   7       10.07       13.79     13.24 o
  -1   8   7       76.80       54.02     16.72 o
   0   8   7       28.96       30.60     14.81 o
   1   8   7     2664.78     2657.63     60.94 o
   2   8   7      231.23      229.56     23.83 o
   3   8   7     1370.00     1529.59     54.72 o
   4   8   7      376.58      415.48     33.96 o
   5   8   7      174.50      192.77     28.31 o
   6   8   7     1348.47     1380.79     64.47 o
   7   8   7       26.12       35.86     23.49 o
   8   8   7      285.29      373.78     52.49 o
  -8   9   7        0.40        4.99     41.97 o
  -7   9   7      702.64      774.52     84.02 o
  -6   9   7      232.13      246.18     51.70 o
  -5   9   7      313.31      384.49     55.73 o
  -4   9   7     1070.39     1008.01     59.24 o
  -3   9   7       90.21       78.08     22.33 o
  -2   9   7     1333.68     1364.02     64.28 o
  -1   9   7       16.06       19.64     15.18 o
   0   9   7     2215.17     2124.77     73.72 o
   1   9   7        3.79        2.95     13.25 o
   2   9   7     3044.66     3064.36     74.12 o
   3   9   7      130.46      151.53     26.69 o
   4   9   7     1365.54      744.94    333.33 o
   5   9   7      243.69      289.55     33.46 o
   6   9   7       73.72       96.37     24.45 o
   7   9   7      264.59      264.29     43.23 o
   8   9   7        1.90       10.96     31.65 o
  -8  10   7       99.93      201.97     83.53 o
  -7  10   7      145.26      135.39     45.91 o
  -6  10   7      102.78      138.62     43.78 o
  -5  10   7       94.56      125.70     29.74 o
  -4  10   7       83.18      113.86     28.52 o
  -3  10   7        7.59       10.43     16.38 o
  -2  10   7       16.51       16.52     16.29 o
  -1  10   7      469.59      472.24     41.18 o
   0  10   7      110.07       97.94     23.92 o
   1  10   7       53.23       71.81     22.31 o
   2  10   7      331.69      325.16     36.16 o
   3  10   7        6.59        3.18     13.11 o
   4  10   7      625.75      603.03     42.01 o
   5  10   7      101.90      140.59     26.58 o
   6  10   7      506.75      583.43     48.19 o
   7  10   7      156.03      108.32     33.30 o
  -7  11   7        3.45       20.36     46.13 o
  -6  11   7       56.84       16.00     28.39 o
  -5  11   7       25.77       13.30     20.38 o
  -4  11   7      187.70      127.72     30.39 o
  -3  11   7      214.61      170.80     32.15 o
  -2  11   7     1740.60     1787.70     77.17 o
  -1  11   7      663.42      669.15     49.24 o
   0  11   7     1492.25     1495.00     68.85 o
   1  11   7      533.86      489.36     44.08 o
   2  11   7      853.92      966.25     58.23 o
   3  11   7       39.22       47.78     21.70 o
   4  11   7      233.46      192.51     34.33 o
   5  11   7        9.45        4.05     15.16 o
   6  11   7        0.44        6.71     17.18 o
   7  11   7       22.74        2.81     21.06 o
  -7  12   7        0.40       -5.82     35.74 o
  -6  12   7       49.29       26.34     32.18 o
  -5  12   7        6.27        3.37     24.23 o
  -4  12   7       23.36       11.32     22.55 o
  -3  12   7       53.39       83.53     34.08 o
  -2  12   7      162.22      132.65     29.75 o
  -1  12   7      837.93      874.80     57.46 o
   0  12   7       82.56       91.82     26.27 o
   1  12   7       30.30       28.77     19.49 o
   2  12   7      291.32      264.48     37.74 o
   3  12   7       10.30       32.70     18.75 o
   4  12   7       24.85       25.67     19.75 o
   5  12   7       32.91       26.61     21.12 o
   6  12   7       12.54       16.18     30.70 o
   7  12   7       45.59       72.77     39.88 o
  -6  13   7       90.60      147.95     72.73 o
  -5  13   7      272.60      278.06     58.61 o
  -4  13   7      374.27      416.15     64.21 o
  -3  13   7       74.94       82.41     35.09 o
  -2  13   7       54.58       30.27     25.27 o
  -1  13   7        0.27        6.65     20.22 o
   0  13   7       44.01       69.78     31.08 o
   1  13   7       12.19       -5.40     19.52 o
   2  13   7      234.59      285.61     60.68 o
   3  13   7       11.19        5.56     22.95 o
   4  13   7      116.14      154.18     65.66 o
   5  13   7       53.76       79.79     51.95 o
   6  13   7       23.70        2.49     38.23 o
  -5  14   7       48.82       73.12     38.44 o
  -4  14   7      154.06      183.15     51.16 o
  -3  14   7     1031.06      993.61    100.78 o
  -2  14   7      367.73      320.67     55.95 o
  -1  14   7     3052.77     3026.86    139.98 o
   0  14   7        5.07       -5.14     20.87 o
   1  14   7     1048.02     1042.08     84.67 o
   2  14   7       98.37      110.01     39.26 o
   3  14   7      974.97     1050.59    130.49 o
   4  14   7      960.77     1101.71    137.14 o
   5  14   7      156.83      201.56     76.47 o
  -5  15   7      873.73      845.29    135.06 o
  -4  15   7      257.41      248.54     59.06 o
  -3  15   7       72.90       63.21     36.27 o
  -2  15   7      587.97      633.62     75.03 o
  -1  15   7        3.06       -1.35     24.34 o
   0  15   7      975.55     1078.17     87.52 o
   1  15   7      143.89       70.23     51.12 o
   2  15   7     1364.64     1434.59    150.86 o
   3  15   7        6.28      -14.96     32.83 o
   4  15   7      226.19      161.25     67.74 o
   5  15   7      161.86      183.69     72.31 o
  -4  16   7       16.79       44.47     52.36 o
  -3  16   7      611.67      760.16     87.09 o
  -2  16   7      331.10      342.92     62.15 o
  -1  16   7      766.34      828.26    125.92 o
   0  16   7       11.42       50.70     49.45 o
   1  16   7      631.51      546.91    108.05 o
   2  16   7        0.49      -31.17     32.42 o
   3  16   7      410.11      379.01     98.49 o
  -2  17   7       48.33        9.97     44.05 o
  -1  17   7       34.79       32.83     46.13 o
   0  17   7       72.51       17.04     39.90 o
   1  17   7        4.64       32.42     47.79 o
   2  17   7      105.19      107.22     61.09 o
  -9   0   8       50.48       73.14     54.86 o
  -8   0   8      323.33      319.58     76.05 o
  -7   0   8     1473.00     1512.30    126.75 o
  -6   0   8      100.15      109.30     42.80 o
  -5   0   8     1609.33     1591.68    105.56 o
  -4   0   8      838.96      668.67     64.00 o
  -2   0   8     2935.78     2336.16     69.90 o
  -1   0   8     2398.22     2488.26     47.13 o
   0   0   8    15418.39    13583.83   2079.78 o
   1   0   8     1203.40     1136.45     49.41 o
   2   0   8      279.21      460.28     34.68 o
   3   0   8        7.37       23.69     22.03 o
   4   0   8     5383.44     5797.37    201.56 o
   5   0   8      823.13      866.07     89.77 o
   6   0   8     1373.21     1098.38    109.71 o
   7   0   8     2385.64     2562.06    177.45 o
   8   0   8      198.90      204.05     72.31 o
  -9   1   8       61.32       57.31     29.27 o
  -8   1   8      499.44      617.55     68.59 o
  -7   1   8        7.64        3.43     18.77 o
  -6   1   8        7.25       12.00     17.73 o
  -5   1   8     1219.51     1140.10    100.78 o
  -4   1   8     1047.42      985.74     53.92 o
  -3   1   8     3845.13     3800.93     64.20 o
  -2   1   8       44.61       24.37      7.38 o
  -1   1   8     5597.10     5541.18     61.82 o
   0   1   8     1465.70     1552.79     31.28 o
   1   1   8     1500.78     1369.36     35.61 o
   2   1   8      621.30      767.19     26.59 o
   3   1   8     5017.65     4722.11    115.91 o
   4   1   8      760.05      669.54     52.14 o
   5   1   8      141.43      154.65     33.79 o
   6   1   8       63.66       77.52     28.69 o
   7   1   8      577.93      531.48     63.47 o
   8   1   8      331.28      389.53     63.16 o
  -9   2   8       76.68       51.14     39.55 o
  -8   2   8       31.45       22.68     22.54 o
  -7   2   8      746.67      813.87     56.20 o
  -6   2   8      103.00      114.30     21.95 o
  -5   2   8     1270.91     1168.83     53.76 o
  -4   2   8      661.75      671.36     31.24 o
  -3   2   8     1491.79     1519.95     40.83 o
  -2   2   8      579.61      850.12     27.63 o
  -1   2   8     4906.07     5095.15     55.63 o
   0   2   8     4454.42     4159.05     63.85 o
   1   2   8     5679.48     5999.21     66.53 o
   2   2   8     2334.43     1305.74    510.95 o
   3   2   8     4490.67     4340.12     75.69 o
   4   2   8     1963.14     2056.56     86.39 o
   5   2   8      836.17      817.41     61.95 o
   6   2   8        5.70       21.62     20.87 o
   7   2   8       80.16       65.73     31.17 o
   8   2   8       78.15       35.43     29.83 o
  -9   3   8       30.95       26.94     34.25 o
  -8   3   8       90.69       78.96     36.29 o
  -7   3   8       94.60       66.59     30.18 o
  -6   3   8       60.87       41.44     18.50 o
  -5   3   8      907.67      942.86     48.86 o
  -4   3   8       23.46       42.36     11.42 o
  -3   3   8     2550.72     2916.12     55.39 o
  -2   3   8      144.92      136.63     12.59 o
  -1   3   8      200.64      393.58     21.18 o
   0   3   8       63.64      123.18     11.05 o
   1   3   8     6408.29     7377.26     70.77 o
   2   3   8      241.20      262.18     33.49 o
   3   3   8      674.59      724.32     32.69 o
   4   3   8       48.66       32.95     16.01 o
   5   3   8       48.67       36.25     22.83 o
   6   3   8        2.10       11.11     21.56 o
   7   3   8       68.01       67.72     32.69 o
   8   3   8       65.19       57.08     34.67 o
  -9   4   8       16.08       31.17     46.96 o
  -8   4   8       65.62       39.54     29.53 o
  -7   4   8       53.90      107.64     35.59 o
  -6   4   8      203.11      203.13     40.68 o
  -5   4   8       25.47       28.02     13.88 o
  -4   4   8     2174.15     2318.89     54.63 o
  -3   4   8     1011.81      985.81     32.69 o
  -2   4   8     3659.25     4258.44     54.43 o
  -1   4   8      454.85      500.29     21.78 o
   0   4   8     7488.84     8142.55    107.94 o
   1   4   8       38.48       43.88      8.20 o
   2   4   8     4553.24     4616.20     62.98 o
   3   4   8     1163.92     1145.48     40.96 o
   4   4   8     1355.35     1348.63     59.23 o
   5   4   8       26.57       33.82     22.24 o
   6   4   8      176.34      158.77     38.05 o
   7   4   8      696.79      683.58     71.66 o
   8   4   8       36.25       14.72     26.54 o
  -9   5   8        6.84       34.49     44.47 o
  -8   5   8      530.72      588.52     72.56 o
  -7   5   8        2.10        8.00     21.27 o
  -6   5   8     2800.59     2677.82    170.18 o
  -5   5   8      395.07      478.70     52.45 o
  -4   5   8     3393.94     3240.73    113.87 o
  -3   5   8     2468.19     2494.13     49.97 o
  -2   5   8     1633.12     1636.65     43.12 o
  -1   5   8     2694.93     2684.87     52.13 o
   0   5   8      332.34      323.09     16.40 o
   1   5   8    10209.28    10696.73     90.55 o
   2   5   8      614.79      503.74     23.36 o
   3   5   8     3751.56     3715.14     71.13 o
   4   5   8     4181.89     2514.88   1025.49 o
   5   5   8      471.98      453.44     35.23 o
   6   5   8     1015.73      952.14     58.65 o
   7   5   8        5.05        5.45     17.35 o
   8   5   8      175.68      210.13     40.78 o
   9   5   8      131.29      154.18     66.49 o
  -9   6   8      291.94      317.50     93.09 o
  -8   6   8        0.03        2.30     26.30 o
  -7   6   8      833.25      934.62     80.04 o
  -6   6   8      108.42      100.51     32.35 o
  -5   6   8      760.33      794.26     65.67 o
  -4   6   8     1651.19     1587.99     83.75 o
  -3   6   8     1437.96     1450.94     57.00 o
  -2   6   8     7987.58     8202.00    100.00 o
  -1   6   8     1149.73     1236.54     45.92 o
   0   6   8    15221.13    16098.42    118.28 o
   1   6   8        9.37       10.64      7.45 o
   2   6   8     2622.69     2604.06     51.54 o
   3   6   8      931.75      867.18     39.14 o
   4   6   8     1657.10     1188.09    376.78 o
   5   6   8     1080.17     1149.86     52.59 o
   6   6   8      246.54      248.32     36.85 o
   7   6   8      617.98      669.53     57.76 o
   8   6   8       77.12       57.20     27.88 o
  -8   7   8      289.39      306.10     62.13 o
  -7   7   8      141.68      122.05     40.90 o
  -6   7   8      235.09      251.56     47.88 o
  -5   7   8       69.86       82.07     29.83 o
  -4   7   8     1385.33     1314.73     79.77 o
  -3   7   8      551.67      550.70     39.65 o
  -2   7   8      359.67      372.75     31.38 o
  -1   7   8      695.21      547.91     35.18 o
   0   7   8      415.31      418.18     31.83 o
   1   7   8      974.95      835.38     29.79 o
   2   7   8      383.76      367.50     22.50 o
   3   7   8      312.71      287.52     26.98 o
   4   7   8      124.13       88.65     21.44 o
   5   7   8      168.26      194.86     27.65 o
   6   7   8     1057.62     1117.38     57.87 o
   7   7   8      102.60       92.49     29.15 o
   8   7   8      330.21      377.77     52.09 o
  -8   8   8        0.90      -21.19     37.40 o
  -7   8   8       80.75      104.63     38.20 o
  -6   8   8       45.92       25.21     25.25 o
  -5   8   8      662.16      615.88     65.68 o
  -4   8   8      478.24      490.59     42.49 o
  -3   8   8       83.53       82.47     20.69 o
  -2   8   8      403.99      439.19     36.33 o
  -1   8   8      193.19      194.41     27.02 o
   0   8   8      285.32      311.10     30.57 o
   1   8   8       44.91       42.92     13.64 o
   2   8   8     1102.68     1226.84     46.26 o
   3   8   8       46.49       54.09     17.02 o
   4   8   8      388.72      333.88     52.76 o
   5   8   8        2.60       -1.97     13.55 o
   6   8   8       93.45       76.93     21.82 o
   7   8   8       14.91       14.01     21.53 o
   8   8   8      586.40      601.16     62.87 o
  -8   9   8       10.08        8.31     42.80 o
  -7   9   8       53.32       85.18     38.19 o
  -6   9   8       45.08       30.34     29.09 o
  -5   9   8       10.75       -2.61     20.37 o
  -4   9   8      271.80      246.34     34.96 o
  -3   9   8      236.79      269.78     33.86 o
  -2   9   8        7.03        0.98     12.78 o
  -1   9   8        2.58        7.63     13.97 o
   0   9   8       12.36       16.81     14.49 o
   1   9   8      576.88      549.68     33.76 o
   2   9   8       49.44       58.50     20.28 o
   3   9   8       77.42      109.14     21.88 o
   4   9   8        1.26        0.07     12.16 o
   5   9   8      271.35      256.85     32.78 o
   6   9   8       29.01       44.47     19.14 o
   7   9   8      213.91      224.07     42.26 o
   8   9   8        2.58       -2.50     31.43 o
  -7  10   8      150.80      122.09     45.66 o
  -6  10   8        5.97      -15.32     22.28 o
  -5  10   8       17.86       28.39     27.31 o
  -4  10   8      467.85      463.58     46.19 o
  -3  10   8      124.79      115.89     26.21 o
  -2  10   8      420.62      426.79     40.28 o
  -1  10   8        3.53       20.71     16.37 o
   0  10   8       87.68       79.69     22.59 o
   1  10   8       23.55       29.07     18.43 o
   2  10   8        4.94        5.96     14.73 o
   3  10   8       74.13       62.19     23.55 o
   4  10   8      430.35      378.57     37.85 o
   5  10   8       81.65      101.76     23.91 o
   6  10   8       69.65       66.58     23.04 o
   7  10   8      187.73      244.30     43.71 o
  -7  11   8      319.52      275.12     87.69 o
  -6  11   8      179.82      217.21     53.75 o
  -5  11   8     1011.10      980.70     86.22 o
  -4  11   8      592.46      606.48     69.15 o
  -3  11   8      538.95      560.96     64.20 o
  -2  11   8       80.56       69.32     30.25 o
  -1  11   8     1409.27     1346.52     94.54 o
   0  11   8      283.98      236.16     44.69 o
   1  11   8     2268.21     2045.66    105.14 o
   2  11   8      413.38      376.52     40.82 o
   3  11   8     1859.57     1838.67     80.97 o
   4  11   8      292.34      284.53     39.56 o
   5  11   8      184.25      163.48     34.24 o
   6  11   8      124.21      113.79     32.80 o
   7  11   8      152.82      112.08     33.72 o
  -7  12   8      601.94      640.00    121.35 o
  -6  12   8       12.85        7.06     39.48 o
  -5  12   8      913.53      951.19     90.16 o
  -4  12   8      196.80      265.80     52.86 o
  -3  12   8        3.56        8.49     21.34 o
  -2  12   8     1376.16     1371.23    120.52 o
  -1  12   8      197.94      236.10     45.80 o
   0  12   8     1922.28     1838.60    120.73 o
   1  12   8       72.18       38.96     25.02 o
   2  12   8     1119.55     1163.16    106.60 o
   3  12   8       30.49       42.08     26.06 o
   4  12   8       84.70       65.61     31.15 o
   5  12   8      515.79      572.15     70.18 o
   6  12   8       98.76       54.03     52.36 o
  -6  13   8       68.21       18.29     40.73 o
  -5  13   8      121.95      142.32     45.74 o
  -4  13   8      461.22      423.36     65.24 o
  -3  13   8     1157.81     1116.58     89.62 o
  -2  13   8     1004.86      965.29    109.71 o
  -1  13   8     1474.00     1500.86     98.09 o
   0  13   8      356.60      345.82     53.92 o
   1  13   8      785.27      719.69     71.84 o
   2  13   8      272.75      326.79     54.41 o
   3  13   8     1252.61     1390.20     96.27 o
   4  13   8      605.27      626.25     72.50 o
   5  13   8      288.80      304.21     85.61 o
   6  13   8      122.41       86.86     55.27 o
  -5  14   8       74.01       67.50     38.19 o
  -4  14   8       21.59        4.81     26.96 o
  -3  14   8       10.07       -5.60     23.61 o
  -2  14   8       66.41       73.93     34.73 o
  -1  14   8        0.64       -6.49     18.95 o
   0  14   8      199.71      120.37     39.16 o
   1  14   8      223.30      146.24     42.75 o
   2  14   8       60.41       36.36     26.95 o
   3  14   8      158.60      176.77     47.02 o
   4  14   8       31.93       41.56     46.96 o
   5  14   8      157.38      175.38     74.39 o
  -4  15   8       48.61       47.99     37.76 o
  -3  15   8        7.38       10.37     28.17 o
  -2  15   8       83.16      101.46     40.69 o
  -1  15   8       60.34       41.70     31.59 o
   0  15   8       33.03       40.40     28.64 o
   1  15   8       39.96       39.13     29.44 o
   2  15   8       72.62       70.65     49.45 o
   3  15   8       21.61        6.23     39.90 o
   4  15   8       42.50       62.34     54.86 o
  -3  16   8      216.98      291.42     70.86 o
  -2  16   8       22.78       34.44     31.55 o
  -1  16   8       53.46      120.72     42.01 o
   0  16   8      133.29      100.16     59.43 o
   1  16   8        2.27        2.91     34.08 o
   2  16   8      162.46      199.90     75.64 o
   3  16   8        3.48        9.14     43.64 o
  -2  17   8       48.59       56.52     54.03 o
  -1  17   8      173.42      249.35     86.03 o
   0  17   8       52.11       47.38     50.70 o
   1  17   8      160.21      164.99     70.65 o
   2  17   8      224.32      233.14     84.78 o
  -9   1   9       42.55       39.55     34.48 o
  -8   1   9      165.48      156.70     34.93 o
  -7   1   9      262.83      253.28     44.14 o
  -6   1   9     1309.12     1337.78     77.54 o
  -5   1   9      798.26      881.98     46.96 o
  -4   1   9       87.16       62.43     15.88 o
  -3   1   9      397.94      420.30     23.30 o
  -2   1   9     3139.50     3283.71     55.24 o
  -1   1   9     1278.58     1259.91     29.75 o
   0   1   9     7959.85     8757.94    101.77 o
   1   1   9      640.30      717.91     26.58 o
   2   1   9      915.86     1018.57     31.45 o
   3   1   9     1490.86     1451.49     67.95 o
   4   1   9       80.15      101.95     26.79 o
   5   1   9        2.67       -6.49     14.83 o
   6   1   9     1381.00     1337.73     85.60 o
   7   1   9      609.78      578.09     66.91 o
   8   1   9       10.32       19.72     25.73 o
  -9   2   9       58.25       43.33     35.40 o
  -8   2   9      822.23      836.12     97.45 o
  -7   2   9       50.65       38.95     20.14 o
  -6   2   9      156.48      180.07     28.79 o
  -5   2   9     1056.25     1135.98     52.87 o
  -4   2   9      520.23      529.57     29.99 o
  -3   2   9     2183.98     2190.08     49.95 o
  -2   2   9     1310.77     1296.24     35.10 o
  -1   2   9     3243.64     2992.89     45.22 o
   0   2   9      410.48      512.01     20.49 o
   1   2   9     2284.10     2294.82     43.45 o
   2   2   9     4515.91     4396.15    156.04 o
   3   2   9     7954.04     8211.65    106.64 o
   4   2   9      534.89      458.42     45.83 o
   5   2   9      329.40      357.09     46.54 o
   6   2   9       36.68       28.85     35.74 o
   7   2   9      252.43      260.01     51.28 o
   8   2   9      364.08      338.67     60.91 o
  -9   3   9      130.11      125.57     46.02 o
  -8   3   9       14.34       10.60     25.86 o
  -7   3   9     1211.44     1387.18     91.07 o
  -6   3   9     1169.66     1223.29     61.40 o
  -5   3   9     1662.78     1528.87     61.24 o
  -4   3   9     8930.02     8999.65    123.27 o
  -3   3   9     1822.82     1700.51     43.66 o
  -2   3   9     7939.42     7432.88     79.25 o
  -1   3   9        1.30       16.32      6.38 o
   0   3   9    15922.98    16244.07    108.22 o
   1   3   9     1374.68     1418.37     35.48 o
   2   3   9     4235.31     3613.40     66.13 o
   3   3   9     1564.40     1424.95     46.21 o
   4   3   9     5727.09     5616.85    117.04 o
   5   3   9     2652.46     2581.28    108.79 o
   6   3   9      296.50      274.28     47.43 o
   7   3   9     1553.07     1506.21     98.70 o
   8   3   9        1.46       19.39     26.14 o
  -9   4   9       46.89       98.08     60.26 o
  -8   4   9      176.46      198.66     49.48 o
  -7   4   9       30.94       20.56     18.70 o
  -6   4   9      459.45      487.13     55.66 o
  -5   4   9      355.96      403.28     47.44 o
  -4   4   9     3080.90     3111.55     64.27 o
  -3   4   9     3688.90     3776.93     63.10 o
  -2   4   9      549.14      553.56     20.60 o
  -1   4   9    12154.83    12733.57    144.06 o
   0   4   9       14.83       37.99      8.13 o
   1   4   9    11510.79    11884.55    159.72 o
   2   4   9     1232.73     1249.28     34.47 o
   3   4   9     3400.60     3166.53     68.49 o
   4   4   9     3196.02     3036.58     88.21 o
   5   4   9      608.85      657.36     59.35 o
   6   4   9      355.14      395.66     54.01 o
   7   4   9      121.58       92.11     36.44 o
   8   4   9      382.56      425.88     66.58 o
  -9   5   9       25.40       -5.82     44.05 o
  -8   5   9       20.52       14.62     25.61 o
  -7   5   9      319.24      270.88     50.93 o
  -6   5   9      801.17      764.62     68.89 o
  -5   5   9      264.85      275.67     44.05 o
  -4   5   9     2006.59     2064.99     92.72 o
  -3   5   9        1.33        4.35      9.83 o
  -2   5   9      258.48      396.34     29.27 o
  -1   5   9      416.55      408.20     22.33 o
   0   5   9     3298.04     3324.70     41.48 o
   1   5   9     1832.25     1774.68     38.28 o
   2   5   9     1512.66     1638.64     40.58 o
   3   5   9       15.21       17.33      9.29 o
   4   5   9      489.15      543.97     34.67 o
   5   5   9      819.33      771.62     43.92 o
   6   5   9       60.63       53.17     22.25 o
   7   5   9      449.59      436.12     48.82 o
   8   5   9        1.26       10.11     21.01 o
   9   5   9       94.43       27.01     46.96 o
  -8   6   9       26.47        8.02     28.46 o
  -7   6   9       33.06       30.96     26.45 o
  -6   6   9       32.36       29.96     25.48 o
  -5   6   9      607.79      685.16     64.20 o
  -4   6   9       12.14       22.49     19.21 o
  -3   6   9        8.71       13.18     11.26 o
  -2   6   9       83.41       89.50     14.36 o
  -1   6   9        9.85        7.29      8.02 o
   0   6   9       45.71       49.75      9.39 o
   1   6   9      319.85      253.41     17.43 o
   2   6   9        2.26        9.03      8.79 o
   3   6   9       80.87       72.05     14.15 o
   4   6   9      152.09      153.12     22.70 o
   5   6   9       61.29       95.17     21.22 o
   6   6   9       87.76       83.52     24.99 o
   7   6   9       52.91       38.44     22.59 o
   8   6   9        3.27        8.43     22.31 o
  -8   7   9       19.36        3.62     29.14 o
  -7   7   9      145.10      130.05     41.58 o
  -6   7   9       98.55       79.16     32.42 o
  -5   7   9        6.15       -5.54     16.83 o
  -4   7   9     1159.85     1136.16     75.37 o
  -3   7   9     1063.05      976.99     49.96 o
  -2   7   9      400.63      365.46     31.28 o
  -1   7   9       28.09       23.47     13.12 o
   0   7   9     6445.13     6681.71    111.53 o
   1   7   9      136.63      119.40     14.42 o
   2   7   9     1528.13     1531.24     42.54 o
   3   7   9      581.33      545.19     34.42 o
   4   7   9     1724.98     1696.95     76.48 o
   5   7   9       24.08       19.23     15.52 o
   6   7   9       99.75       56.02     20.79 o
   7   7   9      402.62      455.38     51.00 o
   8   7   9       27.68       22.88     26.00 o
  -8   8   9      161.18      193.25     76.05 o
  -7   8   9      343.26      328.23     70.65 o
  -6   8   9      438.48      430.92     80.00 o
  -5   8   9      445.38      450.51     57.54 o
  -4   8   9      850.24      777.07     68.30 o
  -3   8   9      949.10      854.58     49.35 o
  -2   8   9      197.38      145.66     23.78 o
  -1   8   9     4158.67     4022.51     94.19 o
   0   8   9        1.25        0.55     12.14 o
   1   8   9     3182.45     3080.41     70.76 o
   2   8   9      275.32      284.52     25.49 o
   3   8   9      896.96      876.80     43.52 o
   4   8   9      846.41      804.18     53.26 o
   5   8   9      549.08      396.32    115.87 o
   6   8   9      149.37      161.31     29.78 o
   7   8   9      231.50      218.36     39.56 o
   8   8   9      184.79      225.50     54.96 o
  -8   9   9        6.56       15.79     43.22 o
  -7   9   9      121.99      144.74     44.88 o
  -6   9   9       30.87       31.20     28.60 o
  -5   9   9      252.66      258.08     50.38 o
  -4   9   9      469.59      577.02     62.30 o
  -3   9   9       66.20       34.53     23.94 o
  -2   9   9      993.96      974.16     71.32 o
  -1   9   9      500.11      566.59     55.98 o
   0   9   9      718.79      651.88     58.61 o
   1   9   9      246.38      293.50     26.69 o
   2   9   9      359.46      402.64     37.67 o
   3   9   9       89.03       62.25     21.37 o
   4   9   9      216.59      296.87     32.02 o
   5   9   9     1117.06      744.85    293.11 o
   6   9   9      345.39      413.23     41.65 o
   7   9   9      500.90      534.17     57.23 o
   8   9   9       31.39        0.83     42.39 o
  -7  10   9       24.19       40.42     35.03 o
  -6  10   9      159.13      224.91     51.26 o
  -5  10   9       13.51       12.78     23.42 o
  -4  10   9      696.03      725.03     71.81 o
  -3  10   9     1229.58     1309.28     86.83 o
  -2  10   9      444.01      369.61     51.35 o
  -1  10   9      726.44      839.52     69.01 o
   0  10   9      313.48      300.94     46.49 o
   1  10   9      162.83      213.97     41.70 o
   2  10   9       91.33       70.70     28.65 o
   3  10   9     2478.66     2636.25    120.02 o
   4  10   9      116.92      206.75     44.23 o
   5  10   9      127.93       36.34     19.32 o
   6  10   9       60.18       56.95     26.40 o
   7  10   9       24.04      -14.63     27.47 o
  -7  11   9       44.07       16.21     43.64 o
  -6  11   9      204.23      211.73     53.74 o
  -5  11   9      550.06      579.95     71.21 o
  -4  11   9        0.93       21.24     25.61 o
  -3  11   9      298.23      187.05     43.89 o
  -2  11   9      180.97      174.71     43.04 o
  -1  11   9       95.63       49.44     27.56 o
   0  11   9       72.15       51.96     28.35 o
   1  11   9       35.55       68.41     30.79 o
   2  11   9      289.37      338.22     55.48 o
   3  11   9       97.91      100.76     34.08 o
   4  11   9      606.86      503.18     62.74 o
   5  11   9      448.10      499.51     65.81 o
   6  11   9        4.74      -10.11     23.80 o
   7  11   9      329.72      331.69     64.43 o
  -6  12   9       59.56       83.64     43.38 o
  -5  12   9      819.62      717.15    145.66 o
  -4  12   9        0.65       20.07     26.92 o
  -3  12   9        2.46       12.69     24.54 o
  -2  12   9      971.50      768.59     74.44 o
  -1  12   9      363.78      340.77     53.78 o
   0  12   9        4.30       15.61     21.37 o
   1  12   9       99.65      122.26     37.04 o
   2  12   9       25.51       44.85     27.99 o
   3  12   9       21.25       34.05     28.01 o
   4  12   9        0.77        3.38     21.48 o
   5  12   9        0.17      -19.63     19.63 o
   6  12   9      201.08      182.40     50.05 o
  -6  13   9       20.20        2.91     44.47 o
  -5  13   9       24.02       23.31     33.27 o
  -4  13   9      131.44       62.27     36.02 o
  -3  13   9        2.39       15.71     26.36 o
  -2  13   9      830.83      885.15     82.24 o
  -1  13   9        5.56       -2.28     20.41 o
   0  13   9      487.61      458.47     61.83 o
   1  13   9       16.01       30.23     27.74 o
   2  13   9      564.67      575.03     67.73 o
   3  13   9       54.55       60.89     31.27 o
   4  13   9       86.65       78.60     35.36 o
   5  13   9      235.26      300.07     58.87 o
   6  13   9       57.27       -1.25     36.16 o
  -5  14   9      340.19      252.67     83.95 o
  -4  14   9      392.15      393.96     66.91 o
  -3  14   9      922.53     1048.96     94.78 o
  -2  14   9      415.46      411.92     63.48 o
  -1  14   9      559.49      651.25     73.87 o
   0  14   9       65.64       73.83     33.78 o
   1  14   9      496.56      448.72     63.80 o
   2  14   9      568.19      631.81     93.51 o
   3  14   9      238.18      261.75     54.49 o
   4  14   9      125.97      158.75     69.40 o
   5  14   9      290.95      250.60     81.87 o
  -4  15   9       45.50       47.58     39.03 o
  -3  15   9      121.39      134.10     44.82 o
  -2  15   9      503.07      557.54     73.75 o
  -1  15   9      144.06      172.30     47.81 o
   0  15   9     1297.16     1326.52    100.80 o
   1  15   9       30.90        3.67     25.41 o
   2  15   9     1113.04     1065.49     93.60 o
   3  15   9      407.60      318.34     90.18 o
   4  15   9      159.65       87.27     63.17 o
  -3  16   9      105.12       83.28     47.17 o
  -2  16   9       10.74       33.36     32.37 o
  -1  16   9       59.78       69.30     38.57 o
   0  16   9        8.68        9.26     28.65 o
   1  16   9       96.11      185.35     75.22 o
   2  16   9       21.16       45.71     50.29 o
   3  16   9        6.22        3.74     42.39 o
  -1  17   9        0.04        1.25     41.97 o
   0  17   9        1.97       27.84     51.12 o
   1  17   9        1.97       54.86     49.87 o
  -9   0  10      348.07      388.15     91.84 o
  -8   0  10      200.42      158.34     60.68 o
  -7   0  10      563.18      605.92     87.69 o
  -6   0  10       81.02       77.30     37.40 o
  -5   0  10     1234.78     1323.21     98.49 o
  -3   0  10     1276.13     1423.86     48.37 o
  -2   0  10      637.53      432.56     28.10 o
  -1   0  10       14.28       20.43      8.52 o
   0   0  10     2766.53     2305.81     69.67 o
   1   0  10      520.25      611.82     27.77 o
   2   0  10      959.17      728.76     46.87 o
   3   0  10      139.37      104.31     36.99 o
   4   0  10     1174.29     1374.75    105.97 o
   5   0  10       62.53       67.74     36.99 o
   6   0  10        2.63        4.99     29.51 o
   7   0  10     1107.63     1145.34    124.26 o
   8   0  10       12.91       -3.74     30.34 o
  -9   1  10       45.69       62.35     36.88 o
  -8   1  10      683.84      737.35     75.01 o
  -7   1  10       56.70       54.39     22.67 o
  -6   1  10     1102.05     1115.13     50.55 o
  -5   1  10       13.45       19.62     13.22 o
  -4   1  10      977.26      929.08     39.95 o
  -3   1  10      124.38      231.98     19.15 o
  -2   1  10      216.07      203.41     13.63 o
   0   1  10      161.39      192.04     14.18 o
   2   1  10     5034.48     5222.53     71.52 o
   3   1  10     1768.92     1515.50     57.21 o
   4   1  10     3647.66     3653.48    118.57 o
   5   1  10     1122.88     1188.01     75.81 o
   6   1  10     1455.88     1422.19     88.88 o
   7   1  10       42.64       39.97     28.14 o
   8   1  10      476.63      476.26     68.05 o
  -9   2  10       20.95       24.20     34.08 o
  -8   2  10       28.99       14.18     24.76 o
  -7   2  10       28.72       23.06     22.53 o
  -6   2  10        2.72        0.98     13.00 o
  -5   2  10      145.51      145.96     20.11 o
  -4   2  10     2694.98     3005.69     65.86 o
  -3   2  10      582.15      452.07     24.82 o
  -2   2  10     7791.32     8381.65     90.64 o
  -1   2  10        1.30        4.17      5.70 o
   0   2  10    13014.44    14802.13    107.51 o
   1   2  10      941.61     1098.53     31.86 o
   2   2  10     1659.62     1681.05     47.66 o
   3   2  10       63.45       51.77     29.68 o
   4   2  10      188.06      178.11     34.12 o
   5   2  10        6.85        4.32     17.93 o
   6   2  10       73.97       98.74     33.79 o
   7   2  10      412.62      416.34     61.51 o
   8   2  10        0.04       12.32     26.86 o
  -9   3  10        0.02       12.38     29.96 o
  -8   3  10       20.05       24.13     28.34 o
  -7   3  10        1.72       -5.97     18.86 o
  -6   3  10       38.67       26.05     21.26 o
  -5   3  10      166.99      196.57     26.41 o
  -4   3  10       71.99       96.88     15.66 o
  -3   3  10     1655.17     1829.29     46.33 o
  -2   3  10       52.03       55.10     10.19 o
  -1   3  10       63.37       62.20      9.11 o
   0   3  10      420.17      468.54     20.87 o
   1   3  10     1431.69     1732.54     40.48 o
   2   3  10        0.40       10.55      6.29 o
   3   3  10        1.74        6.38     10.06 o
   4   3  10     1144.32     1129.53     56.81 o
   5   3  10        1.85       13.91     21.27 o
   6   3  10      110.73       73.86     30.58 o
   7   3  10       35.37       37.07     29.76 o
   8   3  10      126.06      135.23     63.38 o
  -9   4  10       97.27      110.13     64.42 o
  -8   4  10       41.91       21.38     28.65 o
  -7   4  10      685.58      707.95     71.10 o
  -6   4  10      174.20      192.77     40.66 o
  -5   4  10      846.12      831.58     63.62 o
  -4   4  10       37.82       39.01     14.44 o
  -3   4  10     1214.10     1204.21     37.04 o
  -2   4  10      121.02       88.97     10.48 o
  -1   4  10      478.82      592.97     34.08 o
   0   4  10      838.74      744.81     25.43 o
   1   4  10      242.33      252.55     16.03 o
   2   4  10      804.34     1043.92     32.34 o
   3   4  10      653.01      631.92     38.96 o
   4   4  10      226.75      204.32     28.77 o
   5   4  10     1982.83     1791.04     93.73 o
   6   4  10       24.33       22.09     25.06 o
   7   4  10      687.33      733.26     75.62 o
   8   4  10        6.46       21.08     31.59 o
  -9   5  10        1.64        0.83     43.22 o
  -8   5  10      553.63      634.84     76.52 o
  -7   5  10      284.25      312.56     54.06 o
  -6   5  10      213.37      254.44     52.16 o
  -5   5  10      494.33      427.01     51.79 o
  -4   5  10     2077.59     2041.35     93.69 o
  -3   5  10     2377.43     2455.67     70.76 o
  -2   5  10      330.45      295.51     27.13 o
  -1   5  10    12778.57    13323.35    112.60 o
   0   5  10       39.52       60.80     10.02 o
   1   5  10     7629.44     5983.44   1370.04 o
   2   5  10     1191.88     1274.27     36.79 o
   3   5  10     5094.60     5228.15     78.90 o
   4   5  10     1407.66     1377.94     52.23 o
   5   5  10      422.87      265.32    104.14 o
   6   5  10      652.23      798.30     55.83 o
   7   5  10      213.16      164.03     34.71 o
   8   5  10      582.78      595.09     59.98 o
  -8   6  10       16.16        8.01     28.92 o
  -7   6  10      508.02      548.94     95.58 o
  -6   6  10        1.80        9.86     21.56 o
  -5   6  10      569.42      547.23     58.77 o
  -4   6  10     2977.33     2902.21    178.70 o
  -3   6  10     1201.56     1136.95     50.37 o
  -2   6  10       22.74       17.95      9.56 o
  -1   6  10      620.75      626.44     28.90 o
   0   6  10     4334.75     4042.41     69.45 o
   1   6  10     3727.30     3505.23     56.42 o
   2   6  10     1575.87     1548.18     41.80 o
   3   6  10     2752.15     2712.45     58.79 o
   4   6  10     1608.74     1583.29     57.16 o
   5   6  10     1113.96     1104.33     62.95 o
   6   6  10      135.28      140.05     31.18 o
   7   6  10     1438.10     1332.99     76.76 o
   8   6  10       54.03      100.56     32.22 o
  -8   7  10      261.24      263.15     46.95 o
  -7   7  10      216.47      184.13     47.83 o
  -6   7  10      805.51      826.20     77.43 o
  -5   7  10      191.49      167.93     39.85 o
  -4   7  10      737.01      722.34     62.52 o
  -3   7  10     2368.45     2272.51    101.39 o
  -2   7  10        6.44        6.05     11.00 o
  -1   7  10     3048.56     2952.76    108.72 o
   0   7  10      607.02      596.78     52.31 o
   1   7  10     2259.27     2316.21     74.10 o
   2   7  10      800.72      804.95     32.39 o
   3   7  10     4376.75     4449.25     89.31 o
   4   7  10     1440.22      903.62    341.87 o
   5   7  10     1117.96     1080.94     53.35 o
   6   7  10       22.96       42.79     18.83 o
   7   7  10      198.21      192.38     38.73 o
   8   7  10      108.13      112.21     35.52 o
  -8   8  10       11.74       40.31     46.55 o
  -7   8  10       22.27       15.96     26.92 o
  -6   8  10      332.14      324.78     55.43 o
  -5   8  10       13.81       18.65     23.90 o
  -4   8  10        4.34       10.85     20.27 o
  -3   8  10      313.70      283.47     78.34 o
  -2   8  10      357.01      335.05     45.61 o
  -1   8  10      214.54      257.49     40.52 o
   0   8  10     2026.74     2181.12     98.26 o
   1   8  10     1515.04     1457.60     62.16 o
   2   8  10       43.12       67.09     26.15 o
   3   8  10      137.52      143.66     22.67 o
   4   8  10      927.60      940.40     47.88 o
   5   8  10      333.84      313.05     34.20 o
   6   8  10      204.51      159.23     28.31 o
   7   8  10      139.79      104.14     31.71 o
   8   8  10      219.58      293.82     81.87 o
  -8   9  10       21.75        4.16     49.45 o
  -7   9  10       77.42       51.62     33.78 o
  -6   9  10        7.84       10.30     25.05 o
  -5   9  10       11.43       -1.44     20.64 o
  -4   9  10      185.55      139.69     37.74 o
  -3   9  10     1506.13     1504.24     91.52 o
  -2   9  10      256.68      209.76     41.41 o
  -1   9  10      133.37      103.52     31.21 o
   0   9  10       38.06       50.80     24.96 o
   1   9  10       50.11       83.69     22.35 o
   2   9  10      198.77      191.84     39.98 o
   3   9  10     1093.23     1024.02     76.52 o
   4   9  10      144.16      149.32     30.50 o
   5   9  10      837.67      748.14     58.50 o
   6   9  10      213.78      171.14     36.12 o
   7   9  10       59.25       89.89     39.94 o
  -7  10  10      107.61       86.44     60.26 o
  -6  10  10       33.46       21.72     29.18 o
  -5  10  10      112.72      120.78     39.81 o
  -4  10  10      148.63      131.17     39.59 o
  -3  10  10      362.04      323.98     51.72 o
  -2  10  10      317.76      361.65     51.99 o
  -1  10  10      607.91      619.65     63.16 o
   0  10  10      268.50      335.88     54.23 o
   1  10  10       80.49      107.59     34.26 o
   2  10  10      469.62      435.22     55.08 o
   3  10  10      124.06      100.51     35.23 o
   4  10  10      681.97      677.91     76.47 o
   5  10  10      150.63      123.92     40.55 o
   6  10  10      116.43      105.62     39.76 o
   7  10  10       59.60       80.74     37.90 o
  -7  11  10        5.02       -4.16     44.05 o
  -6  11  10     1033.98     1206.51    100.50 o
  -5  11  10       79.69       54.99     33.24 o
  -4  11  10      644.46      723.53     75.81 o
  -3  11  10     1350.47     1344.29     93.74 o
  -2  11  10      134.10      160.79     42.16 o
  -1  11  10      702.21      618.83     81.45 o
   0  11  10      296.71      287.12     48.52 o
   1  11  10      294.75      274.56     48.55 o
   2  11  10       39.59       37.17     25.98 o
   3  11  10      510.98      606.91     66.92 o
   4  11  10        3.37       12.64     25.27 o
   5  11  10      350.43      355.71     59.17 o
   6  11  10      153.66      128.77     43.76 o
   7  11  10       13.92        3.74     37.82 o
  -6  12  10      853.41      851.53    130.49 o
  -5  12  10      328.85      332.69     61.56 o
  -4  12  10     1042.67     1040.77     89.32 o
  -3  12  10      626.79      641.63     72.57 o
  -2  12  10     3001.80     3061.64    138.64 o
  -1  12  10      396.39      349.72     54.84 o
   0  12  10     3424.41     3329.00    140.94 o
   1  12  10       18.95       25.81     26.35 o
   2  12  10     3638.08     3394.76    145.02 o
   3  12  10      249.34      190.84     61.71 o
   4  12  10      526.45      515.05     67.44 o
   5  12  10      381.58      400.94     64.43 o
   6  12  10      804.56      795.66     87.32 o
  -6  13  10      310.02      215.69     84.78 o
  -5  13  10       47.64       39.48     35.33 o
  -4  13  10      141.93      148.88     46.49 o
  -3  13  10      670.38      638.06     75.49 o
  -2  13  10       15.43        7.81     25.13 o
  -1  13  10     1014.41      962.34     83.40 o
   0  13  10        0.00        3.96     23.19 o
   1  13  10     1266.62     1169.98     90.55 o
   2  13  10      203.76      229.87     50.82 o
   3  13  10      740.69      706.64     77.27 o
   4  13  10      128.76      133.78     43.10 o
   5  13  10      206.94      219.08     54.51 o
   6  13  10      174.15      137.97     68.57 o
  -5  14  10        6.82       27.01     51.12 o
  -4  14  10      232.64      166.89     50.17 o
  -3  14  10       14.87       27.07     32.00 o
  -2  14  10      144.99       97.00     39.09 o
  -1  14  10       55.14       67.25     34.35 o
   0  14  10      644.15      655.72     74.76 o
   1  14  10        8.12       20.06     27.76 o
   2  14  10      339.66      308.77     57.00 o
   3  14  10      146.94      134.63     44.83 o
   4  14  10       15.10       10.60     29.68 o
   5  14  10       15.13      -17.04     34.91 o
  -4  15  10        3.70      -14.55     43.64 o
  -3  15  10       32.70       59.19     39.04 o
  -2  15  10       65.49       51.65     34.84 o
  -1  15  10        7.51       -8.07     23.50 o
   0  15  10        9.57        7.13     26.13 o
   1  15  10      145.26      125.95     43.12 o
   2  15  10       30.69       15.29     27.21 o
   3  15  10       27.74       34.08     45.71 o
   4  15  10       72.84       36.99     46.55 o
  -3  16  10        0.83        0.00     46.96 o
  -2  16  10       83.00      105.63     44.36 o
  -1  16  10        4.96        4.94     28.99 o
   0  16  10      128.50      142.95     47.57 o
   1  16  10       34.01        3.32     38.23 o
   2  16  10      133.18      157.92     70.23 o
   3  16  10      532.09      503.27    111.38 o
  -1  17  10      316.94      333.71     94.75 o
   0  17  10       50.91       37.82     47.79 o
  -9   1  11       14.52       18.40     31.93 o
  -8   1  11        2.97        6.59     26.00 o
  -7   1  11      321.83      381.30     53.43 o
  -6   1  11       60.29       57.96     20.34 o
  -5   1  11      150.70      184.28     19.71 o
  -4   1  11     5189.44     5446.26     90.32 o
  -3   1  11        1.90       11.46      7.13 o
  -2   1  11     4210.94     4046.15    496.93 o
  -1   1  11     1409.72     1429.56    124.15 o
   0   1  11     2982.99     3131.96     50.74 o
   1   1  11     1989.31     2164.86     44.33 o
   2   1  11     2072.59     2057.82     46.86 o
   3   1  11      209.52      151.99     24.41 o
   4   1  11     2847.68     2951.45    109.17 o
   5   1  11        8.78       16.12     19.76 o
   6   1  11      247.44      259.70     47.14 o
   7   1  11       12.47       -7.65     22.44 o
   8   1  11      306.56      333.03     62.57 o
  -9   2  11       13.46       17.21     32.46 o
  -8   2  11      539.17      562.35     69.19 o
  -7   2  11      984.26      931.53    101.19 o
  -6   2  11      651.51      681.95     48.08 o
  -5   2  11     1686.86     1829.30     57.29 o
  -4   2  11     3693.56     3600.09     74.35 o
  -3   2  11     5650.52     5966.99     86.00 o
  -2   2  11      406.48      405.16     17.40 o
  -1   2  11     9211.37     9483.06     88.65 o
   0   2  11       47.59       52.70      9.95 o
   1   2  11    13231.55    13952.18    204.03 o
   2   2  11       40.18       40.61     13.21 o
   3   2  11     4505.46     4190.60     93.88 o
   4   2  11       99.15      123.68     31.47 o
   5   2  11     3148.87     3003.43    120.16 o
   6   2  11      439.19      444.79     57.03 o
   7   2  11      190.94      177.64     49.87 o
   8   2  11      303.35      375.38     68.36 o
  -9   3  11       91.38      125.47     46.58 o
  -8   3  11      156.84      106.11     40.18 o
  -7   3  11      567.36      646.14     55.64 o
  -6   3  11        5.64        4.61     19.25 o
  -5   3  11     1142.47     1178.88    110.13 o
  -4   3  11     2451.48     2453.20     60.31 o
  -3   3  11     1440.94     1310.39     40.62 o
  -2   3  11     3175.64     3003.13     54.81 o
  -1   3  11      237.41      208.58     15.11 o
   0   3  11    14682.78    14941.12    175.26 o
   1   3  11      928.66      946.23     31.75 o
   2   3  11     3618.66     3569.56     70.21 o
   3   3  11     1354.99     1326.99     47.45 o
   4   3  11     1782.55     1878.99     70.96 o
   5   3  11      331.83      310.49     46.95 o
   6   3  11      323.32      282.40     49.51 o
   7   3  11     1127.97     1044.66     87.00 o
   8   3  11       48.38       44.44     34.03 o
  -9   4  11      140.95       92.67     62.34 o
  -8   4  11      844.13      855.95     90.60 o
  -7   4  11      189.83      166.95     40.84 o
  -6   4  11      528.69      490.24     57.42 o
  -5   4  11     1188.81     1204.84     76.07 o
  -4   4  11      915.01      908.88     46.71 o
  -3   4  11      408.66      350.20     30.27 o
  -2   4  11      475.92      408.77     30.78 o
  -1   4  11     7860.48     7511.73     69.80 o
   0   4  11       76.96       75.63     11.25 o
   1   4  11     1845.07     1608.21     41.50 o
   2   4  11      374.77      372.27     21.45 o
   3   4  11     5425.34     3984.42   1288.09 o
   4   4  11     3436.25     3253.73     94.30 o
   5   4  11        6.14        4.83     20.42 o
   6   4  11     1334.28     1415.51    115.53 o
   7   4  11      177.25      204.67     48.78 o
   8   4  11      350.94      407.99     67.61 o
  -8   5  11      120.82      103.05     38.62 o
  -7   5  11       16.81        6.04     24.21 o
  -6   5  11        2.00        4.70     18.64 o
  -5   5  11      229.07      259.65     43.55 o
  -4   5  11      649.36      677.62     56.36 o
  -3   5  11      210.13      199.65     25.28 o
  -2   5  11     2100.23     2036.74     65.72 o
  -1   5  11     1603.35     1609.78     58.53 o
   0   5  11     1500.27     1598.12     36.69 o
   1   5  11      480.96      494.30     27.91 o
   2   5  11     1538.96     1474.17     39.97 o
   3   5  11      121.36      134.09     17.23 o
   4   5  11      447.37      456.58     33.27 o
   5   5  11        6.56        8.21     12.41 o
   6   5  11      429.14      357.67     42.25 o
   7   5  11       77.32       90.93     28.89 o
   8   5  11       12.65       10.05     24.19 o
  -8   6  11       53.15       49.56     32.43 o
  -7   6  11        0.01        7.27     21.82 o
  -6   6  11      171.46      127.38     37.42 o
  -5   6  11       10.50       16.57     20.51 o
  -4   6  11        2.04        2.67     15.13 o
  -3   6  11       88.15       88.12     19.44 o
  -2   6  11      227.24      236.68     27.28 o
  -1   6  11     1661.13     1919.26     66.27 o
   0   6  11      215.69      238.63     28.40 o
   1   6  11      928.02     1136.91     45.91 o
   2   6  11     1716.59     1710.15     52.68 o
   3   6  11        0.12        0.15      9.97 o
   4   6  11      577.03      571.14     43.53 o
   5   6  11       22.12       13.02     13.58 o
   6   6  11        3.38       12.54     18.18 o
   7   6  11        7.69       16.83     22.07 o
   8   6  11       15.19      -16.78     20.93 o
  -8   7  11       15.14        9.97     41.97 o
  -7   7  11       48.10       62.51     33.60 o
  -6   7  11        0.47        1.97     19.56 o
  -5   7  11      247.26      236.71     45.11 o
  -4   7  11      554.17      541.50     58.02 o
  -3   7  11      603.14      567.78     55.98 o
  -2   7  11      214.94      206.49     26.82 o
  -1   7  11      104.12      101.39     29.83 o
   0   7  11       24.28       60.30     18.67 o
   1   7  11       80.43       77.62     19.85 o
   2   7  11       36.86       37.02     13.83 o
   3   7  11     2000.21     2189.90     77.77 o
   4   7  11      408.75      362.13     38.86 o
   5   7  11      880.92      956.40     50.96 o
   6   7  11        8.13       13.35     13.56 o
   7   7  11      297.89      274.45     43.06 o
  -8   8  11      335.32      291.32     90.60 o
  -7   8  11       14.11        9.43     24.75 o
  -6   8  11      579.09      638.87     72.29 o
  -5   8  11      336.52      380.47     55.39 o
  -4   8  11      266.65      239.40     44.73 o
  -3   8  11      668.63      616.44     60.82 o
  -2   8  11       16.30       48.68     23.59 o
  -1   8  11     3376.26     3206.11    120.67 o
   0   8  11      130.30       99.67     23.22 o
   1   8  11     2466.35     2479.14     81.53 o
   2   8  11      162.75      177.27     27.56 o
   3   8  11     2656.90     2561.71    114.44 o
   4   8  11      206.04      206.39     33.26 o
   5   8  11      121.64      120.26     28.60 o
   6   8  11      210.90      245.85     40.53 o
   7   8  11       26.30       34.10     31.34 o
  -7   9  11      352.43      395.98     67.53 o
  -6   9  11      121.56      154.92     44.91 o
  -5   9  11      495.62      550.20     65.95 o
  -4   9  11      409.73      449.82     59.06 o
  -3   9  11      901.31      896.22     72.14 o
  -2   9  11      681.21      744.31     67.29 o
  -1   9  11      345.75      295.44     45.97 o
   0   9  11     1187.70     1206.02     78.90 o
   1   9  11      345.97      352.45     36.76 o
   2   9  11      929.84      871.56     69.69 o
   3   9  11      169.66      180.96     41.23 o
   4   9  11      118.97      115.91     35.63 o
   5   9  11      205.10      258.69     51.13 o
   6   9  11       63.84       59.30     25.93 o
   7   9  11      440.09      458.87     69.04 o
  -7  10  11       14.33       53.19     52.78 o
  -6  10  11      570.46      642.94     77.73 o
  -5  10  11       13.72       -6.86     22.31 o
  -4  10  11      302.36      356.71     56.40 o
  -3  10  11      562.87      522.57     61.99 o
  -2  10  11        5.03        9.13     21.30 o
  -1  10  11      124.77      187.00     42.01 o
   0  10  11       38.50       21.16     23.19 o
   1  10  11     1246.18     1494.21     92.11 o
   2  10  11        1.05      -15.21     15.21 o
   3  10  11       54.38       80.99     32.33 o
   4  10  11      401.53      338.98     54.89 o
   5  10  11      203.00      234.80     50.63 o
   6  10  11      127.42      155.29     46.40 o
   7  10  11      140.90       96.00     68.99 o
  -7  11  11       41.26       76.05     63.17 o
  -6  11  11      307.19      227.71     57.15 o
  -5  11  11        8.31        7.56     25.54 o
  -4  11  11      384.78      326.73     91.84 o
  -3  11  11      157.94      155.70     44.19 o
  -2  11  11       63.59      108.47     36.97 o
  -1  11  11      220.56      211.47     46.14 o
   0  11  11      101.75       29.06     25.81 o
   1  11  11     1067.22     1040.42     80.23 o
   2  11  11      816.87      662.10     69.42 o
   3  11  11      398.04      429.27     60.21 o
   4  11  11      222.41      156.91     43.21 o
   5  11  11      463.23      532.93     70.28 o
   6  11  11        6.44      -13.40     23.69 o
  -6  12  11        1.36      -27.01     40.73 o
  -5  12  11      124.65       89.44     41.01 o
  -4  12  11       67.16       73.22     35.63 o
  -3  12  11       22.17       21.79     28.10 o
  -2  12  11      216.48      229.72     59.22 o
  -1  12  11      464.67      477.14     62.54 o
   0  12  11      208.11      171.02     43.02 o
   1  12  11       87.05       97.63     36.25 o
   2  12  11        1.67       -9.58     22.92 o
   3  12  11       55.88       47.35     31.18 o
   4  12  11        0.12       20.86     27.47 o
   5  12  11      180.86      125.92     42.61 o
   6  12  11       29.06       47.22     33.98 o
  -6  13  11      141.79      148.78     77.71 o
  -5  13  11      256.98      290.17     63.18 o
  -4  13  11      694.41      721.02     83.00 o
  -3  13  11      294.09      394.47     63.44 o
  -2  13  11      618.35      624.42    105.56 o
  -1  13  11      183.53      203.18     49.07 o
   0  13  11      599.43      556.12     68.42 o
   1  13  11       16.31        5.85     25.38 o
   2  13  11      421.25      431.08     63.80 o
   3  13  11      123.20       99.74     40.21 o
   4  13  11      157.00      138.64     44.66 o
   5  13  11      138.24      151.57     47.69 o
  -5  14  11       37.56       21.61     51.53 o
  -4  14  11       69.98       83.91     42.01 o
  -3  14  11        4.72       -4.71     27.29 o
  -2  14  11        8.80       11.62     24.93 o
  -1  14  11       29.58       33.75     31.64 o
   0  14  11       42.46       36.12     31.05 o
   1  14  11      533.21      631.36     74.93 o
   2  14  11      169.25       76.73     37.12 o
   3  14  11      289.85      367.19     93.30 o
   4  14  11      362.00      368.73     65.92 o
   5  14  11       66.72       22.03     48.62 o
  -4  15  11      498.41      544.83    116.78 o
  -3  15  11      195.16      181.39     54.33 o
  -2  15  11      930.53      925.61     92.66 o
  -1  15  11      128.16      170.91     49.22 o
   0  15  11      941.09      941.89     90.47 o
   1  15  11        5.30       -4.16     28.03 o
   2  15  11      415.34      437.17     69.34 o
   3  15  11       39.99       91.15     41.43 o
   4  15  11      330.89      371.53    102.23 o
  -3  16  11        5.59       -7.90     42.39 o
  -2  16  11        5.56       -2.60     32.45 o
  -1  16  11       62.97       70.67     41.56 o
   0  16  11       10.00       17.87     32.32 o
   1  16  11       35.31       48.15     36.13 o
   2  16  11       18.01      -19.12     39.48 o
  -9   0  12        4.35      -10.39     38.65 o
  -8   0  12      120.74      129.25     60.26 o
  -7   0  12     1902.87     2081.50    105.93 o
  -6   0  12      352.75      354.97     45.38 o
  -5   0  12      597.96      544.42     97.45 o
  -4   0  12     3199.73     3191.89     81.81 o
  -3   0  12      315.62      310.01     25.99 o
  -2   0  12       39.49       13.31      8.92 o
  -1   0  12     1581.21     1609.70     45.29 o
   0   0  12     1518.81     1148.41     37.02 o
   1   0  12       35.64       38.03     10.75 o
   2   0  12     1535.97     2357.77     86.54 o
   3   0  12     4692.31     4665.30    128.41 o
   4   0  12     7462.31     7699.08    251.84 o
   5   0  12     3151.98     3084.45    174.13 o
   6   0  12      124.46      145.45     56.10 o
   7   0  12      971.35      903.48    116.78 o
   8   0  12        3.90        9.97     35.32 o
  -9   1  12      185.08      137.77     45.93 o
  -8   1  12      586.94      651.48     71.66 o
  -7   1  12        6.61       16.64     22.70 o
  -6   1  12      143.87      160.78     24.02 o
  -5   1  12      338.94      335.10     28.28 o
  -4   1  12     5554.45     5627.94     82.24 o
  -3   1  12      147.85       90.99     17.48 o
  -2   1  12      155.15      110.69     23.62 o
  -1   1  12     1800.06     1106.34    241.02 o
   0   1  12     2678.64     2933.95     51.07 o
   1   1  12     1630.46     1362.92     37.04 o
   2   1  12      130.09      128.52     15.68 o
   3   1  12       20.95       80.78     20.56 o
   4   1  12      457.70      485.11     60.68 o
   5   1  12     1271.74     1397.91     84.59 o
   6   1  12      659.09      708.61     69.93 o
   7   1  12       60.31       30.09     27.58 o
   8   1  12     1192.37     1243.00     99.73 o
  -9   2  12        1.50       -9.76     28.94 o
  -8   2  12        0.01       -6.99     24.93 o
  -7   2  12       51.88       58.15     29.25 o
  -6   2  12      605.10      565.30     57.49 o
  -5   2  12       52.84       83.10     17.09 o
  -4   2  12      621.96      645.50     33.41 o
  -3   2  12       22.16       12.60      8.88 o
  -2   2  12       15.77        4.27      5.53 o
  -1   2  12     2281.65     2357.22     46.62 o
   0   2  12     1884.59     1841.86     42.08 o
   1   2  12      314.87      303.02     20.05 o
   2   2  12     2814.28     2749.34     64.23 o
   3   2  12       89.30       95.24     17.92 o
   4   2  12     1107.78     1306.99     76.10 o
   5   2  12      100.56       60.35     27.58 o
   6   2  12      703.47      700.73     69.10 o
   7   2  12        3.20        6.35     22.77 o
   8   2  12       50.53       55.60     35.76 o
  -9   3  12        0.01       -7.06     44.47 o
  -8   3  12        1.80       -7.89     23.72 o
  -7   3  12       12.77        0.62     22.04 o
  -6   3  12       13.05       16.49     24.31 o
  -5   3  12       92.06       55.98     23.65 o
  -4   3  12      682.80      719.69     42.61 o
  -3   3  12       27.53       22.87     10.29 o
  -2   3  12      265.02      295.01     18.84 o
  -1   3  12      949.26     1057.61     31.38 o
   0   3  12      243.03      237.43     17.82 o
   1   3  12      888.63      991.26     33.82 o
   2   3  12      626.04      715.88     34.14 o
   3   3  12       34.72        5.96     10.25 o
   4   3  12      545.14      502.36     41.13 o
   5   3  12     1258.47     1254.33     81.00 o
   6   3  12        0.62       17.54     24.02 o
   7   3  12      164.17      159.34     45.25 o
   8   3  12       64.38       39.87     35.12 o
  -8   4  12       39.99       39.04     33.40 o
  -7   4  12      226.49      317.32     53.89 o
  -6   4  12       84.54       67.14     28.51 o
  -5   4  12      103.13      116.75     32.91 o
  -4   4  12     2047.23     2034.21     70.35 o
  -3   4  12       61.10       65.92     17.33 o
  -2   4  12       56.49       64.34     16.98 o
  -1   4  12      218.16      200.86     21.25 o
   0   4  12     1606.84     1459.24     38.05 o
   1   4  12       71.37       83.35     13.78 o
   2   4  12     1192.50      817.49    335.96 o
   3   4  12     3123.26     3118.81     86.51 o
   4   4  12      712.07      785.73     41.60 o
   5   4  12       59.35       50.18     27.91 o
   6   4  12       19.89        0.71     22.83 o
   7   4  12      287.47      282.98     56.12 o
   8   4  12       18.48       43.22     39.06 o
  -8   5  12      408.92      476.58     70.06 o
  -7   5  12       10.54       23.21     25.35 o
  -6   5  12      161.14      178.62     42.12 o
  -5   5  12      985.23     1055.73     75.63 o
  -4   5  12      444.85      433.19     51.95 o
  -3   5  12     1968.57     1777.41     64.77 o
  -2   5  12      315.76      276.72     28.99 o
  -1   5  12    11468.63    10968.34    134.11 o
   0   5  12      134.74      120.59     18.64 o
   1   5  12     5617.74     5800.98     88.72 o
   2   5  12      213.31      212.11     22.06 o
   3   5  12     5552.06     5616.25     99.91 o
   4   5  12      213.00      220.90     25.82 o
   5   5  12      436.35      424.24     35.99 o
   6   5  12      409.62      183.50    152.46 o
   7   5  12       30.50       49.87     25.20 o
   8   5  12       33.17       38.92     26.96 o
  -8   6  12       74.27       48.12     33.54 o
  -7   6  12      239.34      289.75     54.57 o
  -6   6  12      583.12      574.87     65.89 o
  -5   6  12      923.96      943.56     74.32 o
  -4   6  12      561.30      461.08     52.56 o
  -3   6  12      360.98      336.66     32.37 o
  -2   6  12     1858.92     1718.36     64.64 o
  -1   6  12       23.16       42.81     16.65 o
   0   6  12     1326.08     1271.58     57.20 o
   1   6  12      142.42      119.99     35.58 o
   2   6  12     2404.10     2405.07     63.37 o
   3   6  12      980.40     1033.17     45.72 o
   4   6  12      270.90      165.44    114.79 o
   5   6  12     1610.34     1547.80     75.51 o
   6   6  12     1333.55     1375.47     93.98 o
   7   6  12      969.28     1028.26     89.30 o
   8   6  12       57.94       36.99     46.13 o
  -8   7  12      159.55      229.82     82.70 o
  -7   7  12        2.14      -18.34     22.41 o
  -6   7  12      326.72      340.01     55.93 o
  -5   7  12      124.30      115.00     36.27 o
  -4   7  12      299.66      300.82     46.88 o
  -3   7  12     2328.65     2240.49    104.12 o
  -2   7  12      249.72      322.99     32.89 o
  -1   7  12     6104.29     6163.05    161.51 o
   0   7  12     1057.26     1037.30     53.96 o
   1   7  12     4474.88     4545.74    118.74 o
   2   7  12      130.19      123.17     24.64 o
   3   7  12     2837.62     2901.19     90.55 o
   4   7  12      239.70      212.39     32.63 o
   5   7  12      179.46      160.53     31.90 o
   6   7  12      298.71      274.09     42.48 o
   7   7  12       57.85       97.84     39.81 o
  -8   8  12        0.02        2.49     39.06 o
  -7   8  12      177.99      179.10     50.69 o
  -6   8  12        1.06        9.39     22.75 o
  -5   8  12      361.15      301.13     52.60 o
  -4   8  12      376.25      340.41     51.56 o
  -3   8  12      267.33      285.67     45.98 o
  -2   8  12       55.76       74.71     28.50 o
  -1   8  12      690.58      513.27     54.80 o
   0   8  12      670.92      815.10     50.55 o
   1   8  12        0.29       -4.29     12.40 o
   2   8  12       11.39       41.72     17.93 o
   3   8  12      306.51      309.48     47.59 o
   4   8  12      837.64      861.82     73.44 o
   5   8  12       83.99       71.23     25.63 o
   6   8  12      284.30      309.34     45.22 o
   7   8  12      100.22      150.41     46.93 o
  -7   9  12       12.29        1.90     27.29 o
  -6   9  12       26.20       33.26     26.33 o
  -5   9  12       19.06       17.34     23.65 o
  -4   9  12        2.75       11.22     21.75 o
  -3   9  12        0.12        3.01     17.87 o
  -2   9  12       79.78       55.92     49.66 o
  -1   9  12      268.29      279.51     46.72 o
   0   9  12      532.05      545.16     45.59 o
   1   9  12     3259.41     3147.49     97.49 o
   2   9  12       23.26       15.44     23.92 o
   3   9  12       31.04       16.77     24.08 o
   4   9  12        7.67       -4.53     20.26 o
   5   9  12      220.72      275.13     52.57 o
   6   9  12       96.79      124.21     41.87 o
   7   9  12       25.35       18.09     29.07 o
  -7  10  12      177.74      162.08     73.14 o
  -6  10  12        5.12       -7.20     18.96 o
  -5  10  12      473.11      517.51     68.30 o
  -4  10  12      286.34      261.69     51.71 o
  -3  10  12      335.94      323.44     52.87 o
  -2  10  12      131.54      131.70     38.35 o
  -1  10  12      630.83      581.08     63.38 o
   0  10  12      950.77      448.91    333.02 o
   1  10  12      235.07      243.26     46.84 o
   2  10  12     1410.92     1437.41     92.42 o
   3  10  12      180.71      211.75     46.12 o
   4  10  12      116.21      119.38     39.43 o
   5  10  12        7.23       25.56     27.92 o
   6  10  12        1.00       -2.85     26.14 o
  -6  11  12      142.37      132.17     47.03 o
  -5  11  12      218.92      188.02     51.28 o
  -4  11  12      128.37      168.11     46.68 o
  -3  11  12      746.68      787.33     77.90 o
  -2  11  12      265.73      231.37     48.15 o
  -1  11  12     1357.94     1422.30     94.92 o
   0  11  12       85.13       67.00     24.71 o
   1  11  12     2073.06     1997.56    110.34 o
   2  11  12       49.77       45.60     37.19 o
   3  11  12      268.96      265.40     51.52 o
   4  11  12      763.42      736.05     76.84 o
   5  11  12      360.06      388.98     63.56 o
   6  11  12      186.16      186.48     53.13 o
  -6  12  12       51.70       70.65     59.01 o
  -5  12  12      340.01      321.25     81.87 o
  -4  12  12      868.21      892.47     87.10 o
  -3  12  12      177.70      186.13     50.29 o
  -2  12  12     3117.39     3052.83    142.48 o
  -1  12  12      427.35      395.69     60.11 o
   0  12  12     3597.49     3364.99    146.33 o
   1  12  12       87.40       72.78     33.92 o
   2  12  12     1307.93     1241.71     92.66 o
   3  12  12       26.58       31.79     28.06 o
   4  12  12     1485.61     1413.03    103.29 o
   5  12  12      126.62      158.26     62.55 o
   6  12  12      211.94      215.27     78.13 o
  -5  13  12      398.18      332.47     93.92 o
  -4  13  12      283.25      265.29     58.13 o
  -3  13  12      649.06      571.45     74.01 o
  -2  13  12       18.48        7.68     24.81 o
  -1  13  12      355.37      301.57     56.71 o
   0  13  12        0.03       17.35     27.62 o
   1  13  12     1389.69     1398.52    100.93 o
   2  13  12       18.41       -2.58     36.36 o
   3  13  12      883.19      816.39     84.45 o
   4  13  12      211.32      199.27     52.28 o
   5  13  12       15.19       21.75     29.95 o
  -5  14  12      112.36      111.79     71.90 o
  -4  14  12        0.45        7.52     31.30 o
  -3  14  12        0.63        8.71     29.21 o
  -2  14  12       63.09       47.39     34.01 o
  -1  14  12       22.60        6.68     25.52 o
   0  14  12        8.52       37.69     31.82 o
   1  14  12       64.26       35.09     32.52 o
   2  14  12       45.02       -6.08     25.35 o
   3  14  12        8.65      -19.50     24.64 o
   4  14  12      249.07      283.89     61.09 o
  -4  15  12       16.17        1.25     49.45 o
  -3  15  12       12.09       12.47     32.94 o
  -2  15  12       56.03       68.40     38.05 o
  -1  15  12       54.07       19.88     30.29 o
   0  15  12       20.90      -22.67     24.47 o
   1  15  12        0.36       -8.52     27.04 o
   2  15  12        2.12       15.82     31.88 o
   3  15  12       31.25       54.27     36.97 o
  -2  16  12      268.27      275.12     93.51 o
  -1  16  12       30.15       11.69     30.88 o
   0  16  12      222.06      274.96     62.70 o
   1  16  12      153.64      105.17     45.61 o
   2  16  12       76.64       88.76     44.23 o
  -9   1  13        3.37       12.35     31.80 o
  -8   1  13       42.88       10.63     22.87 o
  -7   1  13      432.41      522.43     48.96 o
  -6   1  13       62.71       66.74     21.50 o
  -5   1  13      557.88      570.82     31.30 o
  -4   1  13     1864.69     2038.72     51.50 o
  -3   1  13     1261.17      998.18    188.22 o
  -2   1  13     1585.41     1794.17     39.93 o
  -1   1  13      543.55      375.16     95.62 o
   0   1  13    12880.36    13928.94    114.43 o
   1   1  13        0.55        9.09      8.10 o
   2   1  13      349.17      380.38     23.94 o
   3   1  13      277.60      215.36     28.90 o
   4   1  13     3262.77     3502.77    123.71 o
   5   1  13       59.47       70.76     29.51 o
   6   1  13      246.55      258.60     49.33 o
   7   1  13      212.72      195.64     47.40 o
   8   1  13       64.06       17.80     24.65 o
  -9   2  13       14.44       11.64     44.47 o
  -8   2  13      663.07      710.31     76.93 o
  -7   2  13        6.91        4.98     16.49 o
  -6   2  13      293.66      354.70     48.92 o
  -5   2  13      123.15      137.48     25.20 o
  -4   2  13     3499.69     3564.11     95.52 o
  -3   2  13     1215.84     1242.77     33.99 o
  -2   2  13       71.86       86.46     12.91 o
  -1   2  13     7855.30     7956.28     88.19 o
   0   2  13      894.95      876.69     30.97 o
   1   2  13     2139.57     2116.21     48.76 o
   2   2  13       33.85       27.35     10.66 o
   3   2  13     3138.63     3026.45     72.54 o
   4   2  13      826.34      715.13     60.30 o
   5   2  13       29.15       20.23     21.36 o
   6   2  13     1020.42      937.92     78.00 o
   7   2  13      229.21      215.53     49.95 o
   8   2  13      464.29      450.23     71.25 o
  -8   3  13        3.44        3.74     27.03 o
  -7   3  13      933.46     1037.51     82.40 o
  -6   3  13      808.70      831.17     69.06 o
  -5   3  13      821.97      880.52     65.22 o
  -4   3  13     3310.87     3089.71     86.87 o
  -3   3  13      345.69      321.21     30.34 o
  -2   3  13      820.49      702.11     27.72 o
  -1   3  13     2668.53     2554.96     54.49 o
   0   3  13     6068.47     6007.57     80.74 o
   1   3  13        4.97        5.53      8.19 o
   2   3  13     3519.96     3373.03     66.29 o
   3   3  13     3240.24     2564.23    676.90 o
   4   3  13     2779.29     2812.38     76.20 o
   5   3  13     1133.51     1099.39    109.30 o
   6   3  13      905.14      952.79     79.24 o
   7   3  13      445.21      479.54     78.96 o
   8   3  13       75.42      110.64     42.01 o
  -8   4  13      442.76      518.79     70.77 o
  -7   4  13       70.15       59.22     31.43 o
  -6   4  13      304.22      385.44     53.36 o
  -5   4  13       27.91       34.30     24.47 o
  -4   4  13      450.76      483.97     37.74 o
  -3   4  13     3631.36     3564.49     90.78 o
  -2   4  13        2.37        3.53      8.82 o
  -1   4  13     1984.63     1699.10     53.37 o
   0   4  13        0.35       -3.65      7.01 o
   1   4  13     1517.73     1438.96     42.21 o
   2   4  13      264.86      279.58     25.06 o
   3   4  13     2592.96     2449.99     67.32 o
   4   4  13     1029.20     1077.79     49.04 o
   5   4  13      510.96      396.63     53.40 o
   6   4  13      603.98      632.04     68.75 o
   7   4  13       91.73       79.14     36.58 o
   8   4  13      390.06      378.60     93.09 o
  -8   5  13       24.97       11.13     23.82 o
  -7   5  13        1.42        8.71     23.33 o
  -6   5  13      659.62      612.92     66.07 o
  -5   5  13      229.39      206.81     41.68 o
  -4   5  13      107.45      117.60     31.47 o
  -3   5  13       71.65       76.22     19.28 o
  -2   5  13      569.80      453.61     35.54 o
  -1   5  13       74.44       67.56     15.89 o
   0   5  13     1457.30     1402.43     50.78 o
   1   5  13        0.83       -1.23      9.47 o
   2   5  13     2395.74     2294.47    154.75 o
   3   5  13      394.63      408.73     31.78 o
   4   5  13       12.95       26.78     16.48 o
   5   5  13      358.58      366.57     42.12 o
   6   5  13      707.96      716.80    111.38 o
   7   5  13      127.28      182.60     55.69 o
   8   5  13        4.70       13.30     43.64 o
  -8   6  13       17.15       12.75     28.05 o
  -7   6  13      105.82       83.56     35.54 o
  -6   6  13        1.22       -9.45     20.17 o
  -5   6  13       14.30       30.11     23.45 o
  -4   6  13       93.27       84.16     30.71 o
  -3   6  13        3.05        9.92     12.38 o
  -2   6  13      210.38      227.96     28.81 o
  -1   6  13      109.89      131.07     20.97 o
   0   6  13       51.63       65.45     16.63 o
   1   6  13      724.82      758.18     46.59 o
   2   6  13      618.87      633.23     43.63 o
   3   6  13       16.90       23.02     13.86 o
   4   6  13       89.37      125.19     27.43 o
   5   6  13        1.28        0.14     15.83 o
   6   6  13      116.87      145.26     42.37 o
   7   6  13       19.21       25.42     40.93 o
  -8   7  13       34.26       21.19     47.79 o
  -7   7  13      393.30      406.16     65.08 o
  -6   7  13      212.32      204.51     46.95 o
  -5   7  13      145.89      246.16     47.89 o
  -4   7  13       92.82      101.98     32.76 o
  -3   7  13       17.60       20.38     20.56 o
  -2   7  13      443.97      483.13     39.02 o
  -1   7  13       66.00       54.77     16.06 o
   0   7  13     1178.94     1273.90     60.57 o
   1   7  13      603.42      280.12    226.27 o
   2   7  13     1554.49     1604.02     68.03 o
   3   7  13      231.95      239.42     44.03 o
   4   7  13      157.01      147.92     30.19 o
   5   7  13      262.19      315.68     41.72 o
   6   7  13        4.70        3.16     17.91 o
   7   7  13      453.49      468.23     69.36 o
  -7   8  13        0.30      -16.28     21.46 o
  -6   8  13       70.21       94.89     36.77 o
  -5   8  13       42.89       35.72     28.06 o
  -4   8  13      327.37      328.06     52.00 o
  -3   8  13     2408.80     2295.63    111.18 o
  -2   8  13      717.70      681.52     63.89 o
  -1   8  13     2868.07     3019.15    121.64 o
   0   8  13      131.07      118.52     25.73 o
   1   8  13      226.97      162.96     28.92 o
   2   8  13      281.00      252.07     33.13 o
   3   8  13      690.83      750.77     68.03 o
   4   8  13      297.56      361.91     53.72 o
   5   8  13      632.49      615.52     70.06 o
   6   8  13      381.70      423.81     50.78 o
   7   8  13        2.04      -11.59     27.56 o
  -7   9  13      377.20      440.10    100.57 o
  -6   9  13       12.43        3.90     24.23 o
  -5   9  13     1393.33     1334.42     96.61 o
  -4   9  13      317.71      285.78     51.79 o
  -3   9  13      684.11      733.98     70.79 o
  -2   9  13      487.75      542.30     61.09 o
  -1   9  13       37.38       16.09     26.81 o
   0   9  13      832.32      919.14     56.97 o
   1   9  13       65.00       81.66     23.36 o
   2   9  13      439.75      468.31     58.04 o
   3   9  13      709.22      691.84     68.91 o
   4   9  13      395.82      375.01     57.28 o
   5   9  13      318.20      374.14     59.55 o
   6   9  13      127.50      133.70     44.66 o
  -7  10  13        3.97        7.90     48.21 o
  -6  10  13      155.55      194.66     50.76 o
  -5  10  13      131.54      149.38     45.05 o
  -4  10  13      257.88      193.67     46.79 o
  -3  10  13      557.67      684.88     71.54 o
  -2  10  13      230.08      235.71     47.30 o
  -1  10  13     1509.11     1706.70    100.90 o
   0  10  13       34.55       22.18     15.64 o
   1  10  13     1928.23     2195.64    113.49 o
   2  10  13        3.21        5.54     22.02 o
   3  10  13      656.03      725.30     72.85 o
   4  10  13      319.04      364.13     58.34 o
   5  10  13      226.82      155.63     44.66 o
   6  10  13      226.88      274.12     58.77 o
  -6  11  13       24.20       16.21     46.55 o
  -5  11  13      167.24      187.77     50.45 o
  -4  11  13       45.74        8.56     26.13 o
  -3  11  13      136.25       93.47     36.26 o
  -2  11  13      344.88      320.01     54.91 o
  -1  11  13       49.79       25.45     27.84 o
   0  11  13      118.13       62.59     22.71 o
   1  11  13      299.11      292.82     52.60 o
   2  11  13       98.63       28.39     28.21 o
   3  11  13      293.28      256.12     52.11 o
   4  11  13        1.52       12.22     26.57 o
   5  11  13      312.40      302.87     59.31 o
   6  11  13       11.54       -7.18     24.75 o
  -6  12  13      121.22       31.58     54.03 o
  -5  12  13       46.05       20.55     31.12 o
  -4  12  13      178.78      200.02     52.27 o
  -3  12  13        1.47      -14.19     22.75 o
  -2  12  13       12.48       14.60     25.93 o
  -1  12  13       28.90       28.92     37.40 o
   0  12  13      272.83      210.02     48.98 o
   1  12  13       85.38       72.26     34.62 o
   2  12  13       30.77       19.37     25.95 o
   3  12  13        2.23        4.31     24.56 o
   4  12  13        3.82       18.70     27.39 o
   5  12  13       21.43        9.68     28.69 o
   6  12  13       10.48       60.68     52.78 o
  -5  13  13      103.73       93.92     64.42 o
  -4  13  13       24.35       25.72     32.32 o
  -3  13  13      145.62      131.89     43.95 o
  -2  13  13      280.40      341.19     60.82 o
  -1  13  13        9.68        5.63     24.36 o
   0  13  13      345.84      349.27     60.07 o
   1  13  13        8.35       -1.02     23.66 o
   2  13  13      199.90      219.98     52.23 o
   3  13  13      139.45      118.39     43.64 o
   4  13  13      202.07      232.59     54.93 o
   5  13  13       39.23       65.24     36.85 o
  -4  14  13      115.08      132.16     72.31 o
  -3  14  13      384.81      523.41     76.24 o
  -2  14  13      135.59      131.20     45.92 o
  -1  14  13      472.04      584.83     75.99 o
   0  14  13       30.26       17.16     30.24 o
   1  14  13      553.25      690.94     80.50 o
   2  14  13        2.82       38.23     33.44 o
   3  14  13      109.70       96.28     44.05 o
   4  14  13      127.71      163.70     52.13 o
  -3  15  13       27.72       26.18     50.70 o
  -2  15  13      349.24      402.99     70.25 o
  -1  15  13       35.53       37.43     34.12 o
   0  15  13      283.10      322.63     63.16 o
   1  15  13      262.16      312.92     63.17 o
   2  15  13      634.65      624.65     81.30 o
   3  15  13       52.39       19.25     36.06 o
  -2  16  13       22.40       27.43     51.95 o
  -1  16  13       33.52       63.58     63.58 o
   0  16  13       47.91       74.24     43.42 o
   1  16  13       35.15       46.60     38.75 o
  -8   0  14        3.58       -0.83     34.49 o
  -7   0  14      401.64      551.89     88.10 o
  -6   0  14       24.19       14.17     16.37 o
  -5   0  14     2658.35     2650.74     83.28 o
  -4   0  14      878.93      911.14     46.40 o
  -3   0  14     9262.71     8960.42    142.34 o
  -2   0  14      482.34      416.27     28.34 o
  -1   0  14      474.03      399.23     26.44 o
   0   0  14    16691.17    17030.85    232.51 o
   1   0  14     3783.58     3595.46     72.32 o
   2   0  14     4863.90     4605.74    127.68 o
   3   0  14     2783.65     2706.35    104.76 o
   4   0  14      414.36      393.14     69.82 o
   5   0  14      371.48      263.48     66.91 o
   6   0  14      151.48      151.27     56.10 o
   7   0  14     1209.42     1340.67    141.30 o
   8   0  14       50.62       62.75     47.79 o
  -8   1  14      409.53      413.92     87.27 o
  -7   1  14        0.30      -14.38     19.87 o
  -6   1  14      262.46      302.31     31.05 o
  -5   1  14     1042.43     1053.91     43.89 o
  -4   1  14       49.67       51.06     12.10 o
  -3   1  14     2165.49     2066.07     71.62 o
  -2   1  14       24.57       15.39      8.67 o
  -1   1  14     6565.60     4936.98   1198.83 o
   0   1  14      601.99      674.42     27.72 o
   1   1  14      159.65      110.43     14.88 o
   2   1  14        4.45        4.85      9.21 o
   3   1  14     4434.95     4553.51     95.33 o
   4   1  14     2625.17     2569.25    109.38 o
   5   1  14      253.54      238.79     44.59 o
   6   1  14     1078.59     1072.21     83.31 o
   7   1  14       82.18       61.42     33.90 o
   8   1  14       22.80       39.28     34.51 o
  -8   2  14        9.23       16.68     30.11 o
  -7   2  14      119.48      134.31     37.63 o
  -6   2  14        0.48       -0.96     18.32 o
  -5   2  14      698.75      701.25     45.63 o
  -4   2  14      137.52      137.46     20.91 o
  -3   2  14       77.81       73.45     13.28 o
  -2   2  14      500.35      502.86     25.65 o
  -1   2  14       63.83       64.76     12.15 o
   0   2  14      891.20      933.23     33.25 o
   1   2  14       18.89       13.77      8.98 o
   2   2  14      759.74      708.09     32.44 o
   3   2  14       12.95       18.07     13.13 o
   4   2  14        2.41       -1.03     19.07 o
   5   2  14      197.15      274.42     47.75 o
   6   2  14        1.49       -6.02     19.60 o
   7   2  14      445.98      499.86     68.02 o
   8   2  14        1.07       17.87     39.90 o
  -8   3  14        0.40        9.88     26.99 o
  -7   3  14       26.78       13.95     24.66 o
  -6   3  14       19.51        3.57     21.56 o
  -5   3  14      119.78      108.35     31.38 o
  -4   3  14      365.56      380.94     35.11 o
  -3   3  14        8.78        1.00      8.85 o
  -2   3  14       45.49       42.97     12.85 o
  -1   3  14     1728.75     1687.76     42.69 o
   0   3  14      210.49      213.19     18.96 o
   1   3  14      332.11      290.20     21.99 o
   2   3  14       15.91       16.54     10.97 o
   3   3  14      692.81      506.89    142.92 o
   4   3  14       12.23       11.10     12.80 o
   5   3  14      718.50      627.39     87.27 o
   6   3  14       11.05        3.79     22.46 o
   7   3  14      125.65       76.32     35.99 o
   8   3  14       30.79       22.86     48.21 o
  -8   4  14        8.00       -2.38     26.27 o
  -7   4  14      210.09      254.55     50.95 o
  -6   4  14        3.53       19.74     22.83 o
  -5   4  14       14.37        8.06     16.74 o
  -4   4  14      215.19      199.87     27.87 o
  -3   4  14      233.61      229.86     28.15 o
  -2   4  14      582.28      614.57     35.14 o
  -1   4  14       97.94       94.81     18.16 o
   0   4  14     3680.95     3912.05     82.19 o
   1   4  14        1.66        2.69      8.76 o
   2   4  14      134.16      159.23     21.60 o
   3   4  14       68.26       81.93     18.53 o
   4   4  14     1045.63     1052.87     49.60 o
   5   4  14        2.43        6.81     21.27 o
   6   4  14      117.06      114.77     38.12 o
   7   4  14       18.97       24.30     30.83 o
   8   4  14        6.24        9.56     36.99 o
  -8   5  14      181.53      213.57     52.25 o
  -7   5  14      132.74      111.57     40.21 o
  -6   5  14       61.68       95.28     33.90 o
  -5   5  14      131.99       94.02     32.25 o
  -4   5  14      830.74      785.52     63.93 o
  -3   5  14     1950.94     2059.56     73.33 o
  -2   5  14       32.71       23.22     12.25 o
  -1   5  14       83.42       78.48     17.13 o
   0   5  14        0.09        2.90      9.99 o
   1   5  14       14.27        7.28     10.85 o
   2   5  14        5.33        3.56     10.36 o
   3   5  14      439.71      414.52     32.80 o
   4   5  14     1858.62     1251.16    606.76 o
   5   5  14      258.76      265.27     38.57 o
   6   5  14      949.28     1088.82    110.13 o
   7   5  14        8.15        8.15     28.19 o
  -8   6  14       42.96       44.47     49.04 o
  -7   6  14      645.34      637.63     75.21 o
  -6   6  14       77.35      106.46     37.99 o
  -5   6  14      826.72      823.59     71.72 o
  -4   6  14      428.70      376.04     50.97 o
  -3   6  14      446.67      496.85     40.51 o
  -2   6  14      169.11      176.79     27.18 o
  -1   6  14      197.88      208.14     25.29 o
   0   6  14     6001.48     5843.81    107.41 o
   1   6  14     1020.89      932.38     51.89 o
   2   6  14     3961.81     3930.36    103.91 o
   3   6  14        4.83        1.75     12.67 o
   4   6  14     1063.92     1031.24     67.25 o
   5   6  14       12.90       -3.88     15.32 o
   6   6  14       41.80       53.25     32.94 o
   7   6  14      146.31      229.36     54.80 o
  -8   7  14      665.70      778.39    126.75 o
  -7   7  14      376.60      414.72     66.01 o
  -6   7  14      377.87      372.41     59.35 o
  -5   7  14      391.70      375.54     55.36 o
  -4   7  14      545.24      512.65     59.58 o
  -3   7  14     2641.07     2572.91    114.83 o
  -2   7  14     1242.74     1084.71     56.95 o
  -1   7  14     1116.81     1111.90     50.02 o
   0   7  14     2734.97     2790.97    107.47 o
   1   7  14      792.70      693.75     47.92 o
   2   7  14       12.03       18.34     16.32 o
   3   7  14      337.26      299.30     47.15 o
   4   7  14      758.59      725.42     70.05 o
   5   7  14      243.21      182.54     50.13 o
   6   7  14      222.85      224.75     40.67 o
   7   7  14       41.09       27.70     36.61 o
  -7   8  14        0.76       -2.51     25.76 o
  -6   8  14       45.53       21.04     27.45 o
  -5   8  14      773.35      717.41     74.79 o
  -4   8  14       14.09       10.01     22.35 o
  -3   8  14      253.84      242.70     45.95 o
  -2   8  14     1070.41     1083.55     58.32 o
  -1   8  14      147.09      127.10     27.48 o
   0   8  14     4092.84     4184.61    114.32 o
   1   8  14     1113.11      943.11     95.96 o
   2   8  14     1572.53     1748.46     74.57 o
   3   8  14        0.64      -10.16     17.56 o
   4   8  14      289.36      354.89     55.05 o
   5   8  14       86.93       88.13     36.02 o
   6   8  14      217.73      233.72     53.04 o
  -7   9  14      111.81      200.73     78.13 o
  -6   9  14        8.45        3.00     23.96 o
  -5   9  14       16.10       19.27     26.79 o
  -4   9  14       22.36       12.59     23.25 o
  -3   9  14       39.61       38.44     28.21 o
  -2   9  14       65.69       37.93     27.75 o
  -1   9  14       31.53       33.12     18.99 o
   0   9  14      254.24      191.80     32.68 o
   1   9  14     1159.32     1150.60     63.53 o
   2   9  14      132.60      111.69     34.58 o
   3   9  14        9.10       19.32     23.95 o
   4   9  14      111.92       84.78     55.06 o
   5   9  14      116.89       94.80     37.40 o
   6   9  14       26.05       36.95     31.34 o
  -7  10  14      162.72      159.58     75.22 o
  -6  10  14       50.20       57.29     37.01 o
  -5  10  14       24.61       21.71     27.63 o
  -4  10  14       91.57       54.76     31.70 o
  -3  10  14       89.10      120.41     38.41 o
  -2  10  14      626.36      575.06     66.29 o
  -1  10  14       44.65       68.35     23.69 o
   0  10  14      305.59      329.27     40.43 o
   1  10  14       49.87       43.99     27.60 o
   2  10  14       30.16       11.79     24.97 o
   3  10  14      357.86      367.33     57.22 o
   4  10  14        1.81        4.67     24.84 o
   5  10  14      595.67      557.26     71.69 o
   6  10  14       94.95       80.48     39.81 o
  -6  11  14      207.42      258.91     86.86 o
  -5  11  14      127.49      162.70     49.66 o
  -4  11  14      438.13      443.78     66.81 o
  -3  11  14      907.33      999.45     86.40 o
  -2  11  14      123.60      154.01     43.87 o
  -1  11  14     2389.36     2418.93    125.22 o
   0  11  14       22.35        8.33     12.64 o
   1  11  14     2365.47     2315.74    121.88 o
   2  11  14      260.84      257.73     52.57 o
   3  11  14     2620.45     2823.61    138.39 o
   4  11  14       27.02       50.64     32.09 o
   5  11  14      180.96      224.22     55.10 o
   6  11  14      202.43      207.38     77.30 o
  -6  12  14      236.31      204.88     83.12 o
  -5  12  14      434.46      534.57     77.55 o
  -4  12  14      672.22      737.57     84.36 o
  -3  12  14      221.68      222.56     53.04 o
  -2  12  14      520.90      524.42     69.50 o
  -1  12  14        5.44        0.75     22.45 o
   0  12  14      295.86      331.24     57.91 o
   1  12  14       93.59       78.20     36.64 o
   2  12  14      762.75      726.02    102.03 o
   3  12  14      418.53      415.18     65.48 o
   4  12  14      262.77      282.75     58.46 o
   5  12  14      288.03      284.29     62.00 o
  -5  13  14        1.60       20.78     51.12 o
  -4  13  14       21.39        4.89     32.06 o
  -3  13  14       74.29       72.74     39.34 o
  -2  13  14       77.99       95.37     38.34 o
  -1  13  14      777.97      704.60     79.31 o
   0  13  14        2.51       -1.56     23.42 o
   1  13  14      500.73      477.11     68.75 o
   2  13  14       36.39       38.65     34.38 o
   3  13  14      132.98      160.93     48.22 o
   4  13  14      189.40      182.23     67.32 o
   5  13  14      217.23      248.52     86.86 o
  -4  14  14        8.99       18.29     53.19 o
  -3  14  14       68.11       68.04     41.57 o
  -2  14  14        1.80       -4.93     29.64 o
  -1  14  14       68.54       49.14     33.43 o
   0  14  14        1.87       -4.24     26.41 o
   1  14  14       19.54       17.09     31.00 o
   2  14  14       61.89       76.08     39.76 o
   3  14  14       16.30       26.29     35.39 o
   4  14  14       49.56       35.32     50.70 o
  -3  15  14       76.99       56.10     61.09 o
  -2  15  14      128.56      106.39     69.82 o
  -1  15  14        0.36       -9.67     29.99 o
   0  15  14        0.01        3.40     31.70 o
   1  15  14        0.19        0.46     30.53 o
   2  15  14        0.33       16.64     34.14 o
   3  15  14      108.68      113.45     71.90 o
  -1  16  14       57.78      106.80     71.90 o
   0  16  14       12.09       46.96     62.75 o
  -7   1  15      145.94      163.47     40.31 o
  -6   1  15        1.00        1.15     12.77 o
  -5   1  15      264.74      167.11     76.77 o
  -4   1  15      230.36      231.78     21.96 o
  -3   1  15     1577.80     1582.28     45.89 o
  -2   1  15      276.12      239.72     19.66 o
  -1   1  15      219.52      196.65     43.00 o
   0   1  15     1349.89     1237.06     37.70 o
   1   1  15      896.57      844.73     33.01 o
   2   1  15     2856.20     2772.26     61.06 o
   3   1  15     1217.16     1190.61     51.86 o
   4   1  15       49.96       41.94     24.76 o
   5   1  15      101.89       48.98     28.51 o
   6   1  15       71.87       37.34     29.32 o
   7   1  15      424.68      398.97     64.15 o
  -8   2  15      273.77      373.19     86.03 o
  -7   2  15        7.08       -1.70     22.35 o
  -6   2  15      583.66      612.01     61.71 o
  -5   2  15      753.97      821.13     44.53 o
  -4   2  15     1019.81     1021.54     46.43 o
  -3   2  15     1866.87     1800.65     57.52 o
  -2   2  15        4.96        9.97      8.37 o
  -1   2  15     7008.82     7063.93     89.99 o
   0   2  15     1502.79     1504.11     42.69 o
   1   2  15      782.45      669.34     31.07 o
   2   2  15      432.47      429.40     27.69 o
   3   2  15     3239.58     3272.83     78.87 o
   4   2  15     3142.27     3093.97     98.49 o
   5   2  15      198.71      239.04     45.82 o
   6   2  15      565.91      598.03     68.46 o
   7   2  15      302.31      376.32     62.97 o
  -8   3  15       76.75       27.47     31.95 o
  -7   3  15      687.30      763.83     75.81 o
  -6   3  15       27.37        4.51     21.86 o
  -5   3  15      958.62     1051.65     57.32 o
  -4   3  15      695.58      763.88     41.64 o
  -3   3  15      789.10      798.19     40.36 o
  -2   3  15     1152.93     1048.99     44.36 o
  -1   3  15      221.18      239.78     24.14 o
   0   3  15     7832.90     7615.60     94.96 o
   1   3  15      742.88      816.83     34.29 o
   2   3  15     2623.67     2505.10     60.51 o
   3   3  15       29.02       18.74     11.44 o
   4   3  15     1928.58     2032.84     78.83 o
   5   3  15       92.22      124.57     37.74 o
   6   3  15       85.13       67.51     33.06 o
   7   3  15     1793.07     1796.91    118.23 o
  -8   4  15       93.58      157.85     49.95 o
  -7   4  15      382.55      292.08     53.85 o
  -6   4  15       33.06       15.96     23.96 o
  -5   4  15      863.72      911.20     71.24 o
  -4   4  15      267.19      312.63     33.78 o
  -3   4  15     2519.34     2486.75     70.83 o
  -2   4  15      907.38      875.15     42.01 o
  -1   4  15     1881.41     1860.91     58.97 o
   0   4  15        9.10        4.55     11.06 o
   1   4  15     1727.08     1818.42     50.00 o
   2   4  15      282.92      304.92     27.61 o
   3   4  15      609.51      454.80    156.58 o
   4   4  15      201.21      217.34     27.83 o
   5   4  15      509.58      499.78     60.57 o
   6   4  15        4.60       -5.18     21.30 o
   7   4  15      486.44      442.53     68.41 o
  -8   5  15        1.75       -0.47     28.94 o
  -7   5  15      165.20      184.00     48.04 o
  -6   5  15       78.37       60.39     31.21 o
  -5   5  15      275.22      299.26     48.13 o
  -4   5  15      179.66      215.58     39.96 o
  -3   5  15      618.67      600.61     43.48 o
  -2   5  15        3.43       -2.48      8.67 o
  -1   5  15       43.84       42.32     14.49 o
   0   5  15      314.22      303.29     28.88 o
   1   5  15      488.20      512.78     35.23 o
   2   5  15      244.88      206.31     29.49 o
   3   5  15      675.79      735.14     41.77 o
   4   5  15      770.83      805.98     68.61 o
   5   5  15      602.92      668.65     54.74 o
   6   5  15        9.73        2.77     26.45 o
   7   5  15      244.17      218.93     53.78 o
  -8   6  15       26.10       15.38     44.88 o
  -7   6  15      276.91      269.95     56.42 o
  -6   6  15       56.25       28.59     28.22 o
  -5   6  15      905.17      852.96     73.17 o
  -4   6  15       50.45       44.28     25.14 o
  -3   6  15      380.17      419.15     39.08 o
  -2   6  15       16.07       16.91     12.44 o
  -1   6  15      746.09      729.22     40.84 o
   0   6  15      136.24      107.84     20.67 o
   1   6  15     1956.96     1962.26     75.47 o
   2   6  15       17.06       17.40     13.60 o
   3   6  15     1052.30     1002.82     57.32 o
   4   6  15      281.75      294.43     38.50 o
   5   6  15      511.32      520.42     50.62 o
   6   6  15        8.13      -20.74     24.23 o
   7   6  15      102.25       71.58     41.68 o
  -7   7  15      189.69      210.74     54.12 o
  -6   7  15       74.10      116.19     39.82 o
  -5   7  15        3.46      -11.16     21.60 o
  -4   7  15     1204.93     1224.88     85.77 o
  -3   7  15       33.92       29.73     24.24 o
  -2   7  15     2246.30     2377.25     73.74 o
  -1   7  15       40.71       26.99     14.17 o
   0   7  15     1271.33     1251.02     63.27 o
   1   7  15      747.67      758.36     50.34 o
   2   7  15        3.94       -9.74     12.74 o
   3   7  15       30.82       27.55     24.96 o
   4   7  15     2225.73     2225.61    114.55 o
   5   7  15        3.42        6.73     23.17 o
   6   7  15      151.39      155.69     35.40 o
   7   7  15        7.62       49.87     49.87 o
  -7   8  15       46.77       17.87     44.88 o
  -6   8  15      249.26      338.91     60.38 o
  -5   8  15      528.29      502.76     64.60 o
  -4   8  15      754.63      718.77     71.69 o
  -3   8  15      649.82      526.21     60.98 o
  -2   8  15       26.40       15.88     16.17 o
  -1   8  15      216.15      192.88     32.77 o
   0   8  15       96.72       85.99     24.00 o
   1   8  15     3320.62     1982.12   1124.26 o
   2   8  15      950.70      974.34     58.60 o
   3   8  15     1233.72     1228.05     86.14 o
   4   8  15     1282.07     1225.21     88.88 o
   5   8  15      217.61      308.96     56.38 o
   6   8  15      733.62      741.84    122.39 o
  -7   9  15      475.74      453.40    104.31 o
  -6   9  15      125.72       84.09     40.24 o
  -5   9  15      603.08      644.60     75.03 o
  -4   9  15      365.77      368.71     58.33 o
  -3   9  15      327.52      277.30     50.77 o
  -2   9  15     1923.35     1790.10    104.17 o
  -1   9  15      122.30      128.93     29.61 o
   0   9  15     4602.18     4547.95    125.55 o
   1   9  15      184.39      236.05     36.11 o
   2   9  15     3105.04     3263.74    137.81 o
   3   9  15        5.01       11.59     24.35 o
   4   9  15      421.44      460.04     63.44 o
   5   9  15      518.47      563.18     71.11 o
   6   9  15       89.65      101.12     41.42 o
  -6  10  15      113.61      105.80     43.25 o
  -5  10  15        4.49        1.20     27.45 o
  -4  10  15      178.66      165.13     45.21 o
  -3  10  15      525.09      402.70     60.08 o
  -2  10  15      236.60      241.31     48.71 o
  -1  10  15     1473.88     1491.30     77.38 o
   0  10  15       16.08        2.04     16.19 o
   1  10  15       21.46       42.96     27.88 o
   2  10  15      675.07      726.34     74.47 o
   3  10  15       35.43       27.48     26.43 o
   4  10  15      790.35      759.14     78.81 o
   5  10  15      219.05      249.91     54.64 o
   6  10  15      341.05      397.30     96.00 o
  -6  11  15       54.55      100.99     64.00 o
  -5  11  15       46.99       51.80     34.97 o
  -4  11  15      294.39      348.66     62.43 o
  -3  11  15       49.01       64.92     33.60 o
  -2  11  15      213.01      266.06     52.61 o
  -1  11  15       28.32       18.76     18.01 o
   0  11  15       32.65       36.10     26.46 o
   1  11  15       48.65       29.18     29.82 o
   2  11  15     1518.81     1533.51    109.71 o
   3  11  15        0.45        2.41     23.96 o
   4  11  15      193.18      245.71     54.71 o
   5  11  15        0.98       -7.91     26.35 o
   6  11  15       22.44       43.64     48.21 o
  -5  12  15        6.06       34.49     48.62 o
  -4  12  15      266.12      178.13     51.23 o
  -3  12  15       20.31        2.18     24.75 o
  -2  12  15       79.08       76.03     36.86 o
  -1  12  15       61.96       38.60     22.76 o
   0  12  15        0.02        0.82     25.80 o
   1  12  15       17.54       20.39     28.64 o
   2  12  15       46.46       32.24     29.68 o
   3  12  15      398.06      407.40     65.37 o
   4  12  15       13.30       -3.11     26.84 o
   5  12  15        1.06       32.00     44.47 o
  -5  13  15       21.23       -4.57     47.79 o
  -4  13  15      164.66      150.86     70.65 o
  -3  13  15       26.86       23.59     32.82 o
  -2  13  15      195.59      244.22     56.39 o
  -1  13  15       26.05       51.22     24.39 o
   0  13  15      102.52      116.35     44.23 o
   1  13  15       26.76       16.01     28.21 o
   2  13  15       45.21       35.48     33.64 o
   3  13  15       33.50       27.55     32.15 o
   4  13  15        3.79       22.54     32.72 o
  -4  14  15       81.29      102.65     70.65 o
  -3  14  15       38.74       38.23     51.95 o
  -2  14  15      181.57      229.59     58.21 o
  -1  14  15      552.60      636.03    101.61 o
   0  14  15        0.70       -1.87     27.62 o
   1  14  15      650.17      666.05     81.54 o
   2  14  15        0.57       11.17     31.34 o
   3  14  15      461.82      568.05     80.32 o
  -2  15  15       53.30       54.03     57.35 o
  -1  15  15        6.19       24.52     44.05 o
   0  15  15        9.68        5.77     32.18 o
   1  15  15       36.57       32.07     39.11 o
   2  15  15       52.17       99.32     66.91 o
  -6   0  16      210.27      209.87     60.26 o
  -5   0  16      155.91      148.78     51.12 o
  -4   0  16     2969.59     3073.69    110.27 o
  -3   0  16        4.98        1.74     14.95 o
  -2   0  16     6260.89     6237.71    171.64 o
  -1   0  16       73.10       78.50     23.65 o
   0   0  16     5826.23     5882.11    142.52 o
   1   0  16      197.41       72.42     99.32 o
   2   0  16     4421.26     4341.17    132.36 o
   3   0  16      821.77      906.36     65.52 o
   4   0  16      890.88      923.42    100.99 o
   5   0  16     3313.88     3527.05    200.73 o
   6   0  16       13.29       -7.48     29.09 o
   7   0  16     1910.42     1898.38    171.22 o
  -7   1  16      233.97      287.17     71.90 o
  -6   1  16      520.27      317.23    203.02 o
  -5   1  16      322.38      303.43     36.51 o
  -4   1  16     4921.81     4895.22    117.20 o
  -3   1  16     2065.71     2166.97     62.66 o
  -2   1  16     1165.98     1092.10     44.45 o
  -1   1  16     5541.30     5528.06    182.84 o
   0   1  16      364.84      394.24     29.88 o
   1   1  16     6853.01     7169.04    114.81 o
   2   1  16      213.54      182.36     24.02 o
   3   1  16     4078.18     4193.15     96.55 o
   4   1  16      308.91      378.09     50.93 o
   5   1  16     1069.09     1162.39     83.74 o
   6   1  16        4.87       -6.63     19.92 o
   7   1  16      527.43      573.07     75.22 o
  -7   2  16      284.10      251.95     48.56 o
  -6   2  16      115.35      111.34     27.59 o
  -5   2  16        2.96        4.97     12.80 o
  -4   2  16      742.50      796.64     42.44 o
  -3   2  16      236.41      221.70     24.73 o
  -2   2  16      132.33      155.23     20.87 o
  -1   2  16       49.82       40.57     11.94 o
   0   2  16     1412.72     1482.77     43.85 o
   1   2  16      223.04      240.68     21.47 o
   2   2  16      121.28      153.34     19.75 o
   3   2  16      293.05      301.46     28.99 o
   4   2  16      753.29      764.63     53.22 o
   5   2  16      358.86      353.20     53.41 o
   6   2  16       25.37       49.17     29.47 o
   7   2  16      488.34      532.96     72.73 o
  -8   3  16        6.17       -0.62     27.92 o
  -7   3  16      219.06      183.69     45.90 o
  -6   3  16       15.66       -6.57     20.41 o
  -5   3  16       56.63       55.23     18.09 o
  -4   3  16       54.78       51.20     16.96 o
  -3   3  16       50.29       51.08     15.70 o
  -2   3  16       72.20      110.57     18.73 o
  -1   3  16      102.40       71.23     16.40 o
   0   3  16      614.56      591.47     35.17 o
   1   3  16      490.81      590.74     31.15 o
   2   3  16      126.62      117.12     18.48 o
   3   3  16      714.25      770.63     47.17 o
   4   3  16      155.48      150.49     24.47 o
   5   3  16        0.93       -0.42     23.16 o
   6   3  16       86.45       78.85     35.43 o
   7   3  16      546.00      469.96     69.94 o
  -8   4  16       59.04       23.87     24.53 o
  -7   4  16       50.84       77.60     35.70 o
  -6   4  16      210.80      149.82     39.80 o
  -5   4  16       63.21       62.99     28.27 o
  -4   4  16      132.72      155.21     23.45 o
  -3   4  16      737.65      804.97     42.98 o
  -2   4  16      237.58      223.45     25.68 o
  -1   4  16      505.33      466.12     33.40 o
   0   4  16       49.17       51.64     15.50 o
   1   4  16      442.37      456.44     33.52 o
   2   4  16      147.60      149.89     22.37 o
   3   4  16      578.87      601.63     38.55 o
   4   4  16       31.98       12.24     14.44 o
   5   4  16       50.57       49.84     28.93 o
   6   4  16       86.87       62.72     34.54 o
   7   4  16      965.37     1123.44     95.50 o
  -8   5  16      225.92      261.82     83.95 o
  -7   5  16      300.12      272.30     55.32 o
  -6   5  16      168.57      185.55     45.10 o
  -5   5  16        6.42        0.85     18.94 o
  -4   5  16      131.08      126.36     34.61 o
  -3   5  16     1256.80     1243.87     53.46 o
  -2   5  16       25.27       29.63     12.82 o
  -1   5  16      528.74      523.69     36.47 o
   0   5  16      364.15      411.65     33.17 o
   1   5  16      253.97      231.52     27.03 o
   2   5  16     1779.33     1843.60     73.84 o
   3   5  16       48.23       62.25     18.50 o
   4   5  16     1088.07     1193.00     65.05 o
   5   5  16      474.25      414.77     46.06 o
   6   5  16      778.83      754.52     78.60 o
   7   5  16        0.84        8.81     30.18 o
  -7   6  16     1014.37     1233.59     98.74 o
  -6   6  16       34.46        0.33     23.31 o
  -5   6  16      701.26      798.56     82.29 o
  -4   6  16      517.76      522.33     59.36 o
  -3   6  16        8.39       20.88     12.95 o
  -2   6  16     1580.52     1637.32     61.37 o
  -1   6  16      354.62      353.56     32.13 o
   0   6  16     2083.19     1983.30     67.00 o
   1   6  16     1324.65     1228.88     61.92 o
   2   6  16       23.09       14.65     15.30 o
   3   6  16      414.39      409.52     49.21 o
   4   6  16      945.49     1044.45     79.86 o
   5   6  16      682.43      746.95     74.56 o
   6   6  16       84.11       72.61     35.91 o
   7   6  16      608.47      652.88    109.71 o
  -7   7  16       41.71       30.61     29.99 o
  -6   7  16      103.44      109.57     40.47 o
  -5   7  16      292.32      401.61     59.79 o
  -4   7  16     1923.32     1711.20    101.82 o
  -3   7  16     1415.22     1417.63     89.62 o
  -2   7  16     1114.37     1059.69     51.62 o
  -1   7  16     2260.29     2037.28     89.77 o
   0   7  16      909.94      941.08     57.05 o
   1   7  16     2007.39     2054.14     81.45 o
   2   7  16       47.20       67.53     23.26 o
   3   7  16     2149.59     2275.44    113.37 o
   4   7  16       11.25        5.23     22.03 o
   5   7  16      220.49      217.89     48.34 o
   6   7  16        5.91       14.55     43.64 o
  -7   8  16      539.94      614.65    113.45 o
  -6   8  16      528.69      517.87     71.22 o
  -5   8  16      321.89      302.03     55.82 o
  -4   8  16     1229.37     1164.40     88.72 o
  -3   8  16        0.56        2.15     21.19 o
  -2   8  16     1143.90     1105.78     54.06 o
  -1   8  16     1941.35     1813.65     80.63 o
   0   8  16     1134.04     1169.45     65.16 o
   1   8  16       39.88       35.19     19.56 o
   2   8  16     4039.54     3908.05    115.06 o
   3   8  16        5.50       -0.15     21.19 o
   4   8  16       77.17       79.57     34.23 o
   5   8  16       44.85       60.24     32.29 o
   6   8  16      126.85      121.88     43.34 o
  -7   9  16       19.41       46.13     54.03 o
  -6   9  16       51.27       39.64     32.72 o
  -5   9  16      222.39      210.73     71.90 o
  -4   9  16        0.26       -6.73     21.37 o
  -3   9  16       56.62       55.20     31.45 o
  -2   9  16        8.54       -1.01     15.78 o
  -1   9  16      179.85      170.54     33.00 o
   0   9  16      237.13      197.80     34.40 o
   1   9  16        2.93        1.07     12.95 o
   2   9  16       18.44       -1.48     20.84 o
   3   9  16      135.61       81.89     34.45 o
   4   9  16        0.06      -10.34     20.55 o
   5   9  16      140.12       99.42     45.92 o
   6   9  16       67.36       56.83     36.68 o
  -6  10  16        2.01       -3.32     42.80 o
  -5  10  16       86.12      104.82     41.95 o
  -4  10  16        1.55       -0.36     22.56 o
  -3  10  16      133.50       91.93     37.72 o
  -2  10  16       57.88       53.15     31.11 o
  -1  10  16        8.16        0.31     15.56 o
   0  10  16      875.57      876.37     64.82 o
   1  10  16      299.31      305.23     54.51 o
   2  10  16      367.96      362.38     58.16 o
   3  10  16       43.47       30.41     29.82 o
   4  10  16      248.76      197.64     49.16 o
   5  10  16       28.79       42.07     31.97 o
   6  10  16       32.21       10.81     37.40 o
  -6  11  16      225.55      260.57     89.77 o
  -5  11  16       32.12       25.55     30.90 o
  -4  11  16      294.30      241.62     55.39 o
  -3  11  16      789.56      863.93     85.22 o
  -2  11  16      102.91       46.98     54.03 o
  -1  11  16     1291.61     1263.73     74.62 o
   0  11  16        0.03        7.61     18.23 o
   1  11  16      461.40      476.54     64.87 o
   2  11  16      340.75      371.98     61.21 o
   3  11  16       45.62       60.41     34.48 o
   4  11  16     1040.91     1012.54    101.40 o
   5  11  16      302.68      311.44     62.85 o
  -5  12  16       63.98       64.83     58.60 o
  -4  12  16       31.18       63.50     37.74 o
  -3  12  16       51.49       56.64     35.12 o
  -2  12  16      197.25      218.16     51.00 o
  -1  12  16      177.56      158.46     36.54 o
   0  12  16      605.11      707.94     79.19 o
   1  12  16       12.28       18.86     27.38 o
   2  12  16     1327.36     1496.98    107.55 o
   3  12  16        5.18       19.13     29.17 o
   4  12  16       15.56        6.06     30.99 o
   5  12  16       75.13       82.29     54.44 o
  -4  13  16      174.11      219.43     84.36 o
  -3  13  16      169.66      177.83     53.33 o
  -2  13  16        5.94      -14.41     24.56 o
  -1  13  16       15.75       20.02     22.05 o
   0  13  16       80.00       88.59     43.22 o
   1  13  16        7.44       10.87     28.19 o
   2  13  16      201.45      202.48     54.44 o
   3  13  16       65.01       79.65     40.94 o
   4  13  16      331.48      243.53     85.61 o
  -3  14  16      112.30       86.44     64.83 o
  -2  14  16       49.61      105.56     62.75 o
  -1  14  16        6.58       23.51     34.49 o
   0  14  16      100.64       71.02     41.93 o
   1  14  16       91.60      135.97     48.46 o
   2  14  16       30.56       17.23     31.22 o
   3  14  16        4.09       -1.25     37.82 o
  -2  15  16       41.94       62.34     63.58 o
  -1  15  16        0.56       -4.99     44.47 o
   0  15  16       77.66       51.12     59.01 o
   1  15  16        5.65       11.22     48.21 o
  -7   1  17      108.55       84.78     48.21 o
  -6   1  17        0.53       13.38     20.55 o
  -5   1  17      435.77      384.56     40.71 o
  -4   1  17      332.65      288.28     35.35 o
  -3   1  17       86.57       73.47     20.62 o
  -2   1  17     1941.05     1903.09     59.18 o
  -1   1  17       92.15       77.85     17.09 o
   0   1  17     2474.25     2222.00    229.23 o
   1   1  17       22.79       13.59     13.31 o
   2   1  17      937.94      524.30    224.93 o
   3   1  17       57.04       47.99     17.89 o
   4   1  17      216.13      233.87     44.96 o
   5   1  17      609.33      668.14     69.82 o
   6   1  17       16.58        3.30     26.81 o
   7   1  17      412.73      463.53     82.29 o
  -7   2  17       94.46       81.45     51.53 o
  -6   2  17      115.36      128.29     36.09 o
  -5   2  17      196.33      136.82     28.27 o
  -4   2  17     1532.22     1446.97     67.24 o
  -3   2  17      344.03      331.99     35.25 o
  -2   2  17      988.22      963.08     52.85 o
  -1   2  17     1485.29     1329.80     61.22 o
   0   2  17        1.93       19.94     12.61 o
   1   2  17     3614.61     3824.81     86.75 o
   2   2  17      948.99      943.86     46.95 o
   3   2  17     1485.26     1585.03     58.15 o
   4   2  17      437.98      526.69     47.94 o
   5   2  17     1042.28      973.98     79.66 o
   6   2  17      326.70      339.31     58.63 o
   7   2  17        1.12       20.90     32.89 o
  -8   3  17        2.27       13.71     39.06 o
  -7   3  17      256.64      344.09     58.16 o
  -6   3  17       82.27       74.24     31.70 o
  -5   3  17      184.63      201.37     42.70 o
  -4   3  17     2697.89     2733.17     79.00 o
  -3   3  17       57.77       76.65     18.50 o
  -2   3  17     3667.51     3707.33     85.36 o
  -1   3  17      293.48      272.64     26.93 o
   0   3  17     4446.44     4546.35     91.96 o
   1   3  17      107.59       96.10     16.69 o
   2   3  17      637.83      617.55     36.20 o
   3   3  17      814.18      831.14     44.64 o
   4   3  17      514.58      555.92     40.51 o
   5   3  17      190.34      181.10     44.21 o
   6   3  17      274.87      296.02     56.34 o
   7   3  17      115.83      160.47     48.95 o
  -8   4  17      161.68      157.51     66.08 o
  -7   4  17       96.62       88.88     54.65 o
  -6   4  17      543.46      592.06     67.15 o
  -5   4  17      708.60      795.26     80.48 o
  -4   4  17     1087.84     1107.56     52.56 o
  -3   4  17      185.50      234.88     27.19 o
  -2   4  17      218.85      242.83     26.98 o
  -1   4  17      419.00      420.89     32.85 o
   0   4  17      134.93      142.81     22.09 o
   1   4  17     1050.91     1027.05     47.52 o
   2   4  17      237.42      229.89     27.69 o
   3   4  17     5913.56     5849.87    112.69 o
   4   4  17       29.73       21.63     12.86 o
   5   4  17       67.29       39.70     29.58 o
   6   4  17       80.35       85.85     37.13 o
   7   4  17       22.35       10.15     28.49 o
  -7   5  17       48.99       91.54     38.82 o
  -6   5  17      433.99      381.71     58.30 o
  -5   5  17        2.23       -6.68     20.70 o
  -4   5  17      450.39      417.69     44.30 o
  -3   5  17      144.86      106.44     21.44 o
  -2   5  17       25.42       21.85     12.76 o
  -1   5  17       14.29       12.27     12.33 o
   0   5  17        3.13       13.38     12.37 o
   1   5  17      269.80      293.74     30.10 o
   2   5  17     2086.90     2088.55     79.76 o
   3   5  17      375.73      161.56    126.78 o
   4   5  17     1768.78     1658.75     77.03 o
   5   5  17      330.36      340.69     42.71 o
   6   5  17       50.44       31.77     28.73 o
   7   5  17      191.03      210.28     75.22 o
  -7   6  17      159.94      127.04     44.10 o
  -6   6  17        3.71       -6.29     23.56 o
  -5   6  17     1321.27     1261.82     90.34 o
  -4   6  17       33.25       22.80     25.20 o
  -3   6  17     1143.05     1202.24     55.54 o
  -2   6  17       17.11       12.80     12.34 o
  -1   6  17     2814.16     2763.37     94.18 o
   0   6  17     1720.37     1687.27     63.44 o
   1   6  17      990.11      872.00     54.60 o
   2   6  17      207.17      194.44     32.08 o
   3   6  17      418.07      347.43     40.00 o
   4   6  17      699.06      698.78     69.80 o
   5   6  17      181.22      136.99     40.46 o
   6   6  17      318.91      318.75     88.52 o
   7   6  17      369.25      249.35     79.38 o
  -7   7  17       46.25      113.04     61.92 o
  -6   7  17      729.63      617.79     75.01 o
  -5   7  17      291.72      303.50     55.10 o
  -4   7  17     1924.75     1763.12    104.81 o
  -3   7  17      799.28      666.39     54.49 o
  -2   7  17     2069.45     1938.55     70.13 o
  -1   7  17       48.36       35.32     16.19 o
   0   7  17     5169.04     5156.59    130.09 o
   1   7  17      448.23      429.05     42.73 o
   2   7  17     2922.65     2831.23    224.62 o
   3   7  17      161.39      183.78     42.02 o
   4   7  17     2572.05     2697.72    129.10 o
   5   7  17       54.68       27.32     27.21 o
   6   7  17     1044.10      987.84    136.73 o
  -7   8  17       46.91       33.66     51.95 o
  -6   8  17      330.12      371.50     63.86 o
  -5   8  17      248.38      340.15     59.94 o
  -4   8  17      479.24      520.58     65.97 o
  -3   8  17      656.84      716.30     58.52 o
  -2   8  17      106.26      120.41     24.10 o
  -1   8  17     2332.36     2215.61     90.58 o
   0   8  17      507.67      508.03     48.51 o
   1   8  17      433.73      445.49     47.81 o
   2   8  17      223.02      226.64     37.29 o
   3   8  17     1618.49     1761.53    105.59 o
   4   8  17      444.47      386.59     59.28 o
   5   8  17      165.40      176.38     46.97 o
   6   8  17      383.50      357.17     63.99 o
  -6   9  17       65.20       54.84     36.77 o
  -5   9  17      501.51      423.07     66.84 o
  -4   9  17     1100.00      927.28     85.78 o
  -3   9  17      195.61      230.14     49.66 o
  -2   9  17     2408.84     2398.08     99.15 o
  -1   9  17     1261.10     1147.57     68.52 o
   0   9  17     2994.51     3006.27    126.84 o
   1   9  17        4.80       15.89     14.32 o
   2   9  17     1887.97     1766.80    106.99 o
   3   9  17      701.16      650.62     73.32 o
   4   9  17      577.51      522.61     68.18 o
   5   9  17      317.35      316.10     61.24 o
   6   9  17      279.69      245.19     76.88 o
  -6  10  17      146.74      136.31     70.23 o
  -5  10  17      114.53      119.68     43.49 o
  -4  10  17      337.49      293.18     58.47 o
  -3  10  17      647.91      640.07     73.67 o
  -2  10  17       96.48       87.01     27.81 o
  -1  10  17      257.37      277.63     42.08 o
   0  10  17      374.38      395.85     46.68 o
   1  10  17     1651.19     1692.71    106.95 o
   2  10  17        2.99       15.85     24.31 o
   3  10  17     1134.77     1244.55     95.83 o
   4  10  17      743.46      861.61     96.21 o
   5  10  17      365.68      379.99     66.09 o
   6  10  17      206.58      193.66     73.14 o
  -5  11  17       17.66       19.53     50.29 o
  -4  11  17       94.26       58.25     35.42 o
  -3  11  17       64.74       34.26     35.95 o
  -2  11  17      408.96      357.61     48.20 o
  -1  11  17      213.45      152.56     35.47 o
   0  11  17     1332.10     1276.69     75.94 o
   1  11  17        0.11        8.73     25.05 o
   2  11  17      164.63      187.26     48.93 o
   3  11  17       44.94       24.93     29.09 o
   4  11  17       30.67        0.47     26.58 o
   5  11  17        0.60        2.91     39.06 o
  -5  12  17        7.04        2.08     49.45 o
  -4  12  17       23.16       15.79     46.55 o
  -3  12  17       17.00       12.11     28.16 o
  -2  12  17        0.86        1.14     18.74 o
  -1  12  17      372.63      291.31     45.46 o
   0  12  17        2.84      -14.76     25.06 o
   1  12  17      419.40      395.26     64.36 o
   2  12  17        2.92        7.85     28.19 o
   3  12  17      288.12      326.94     63.30 o
   4  12  17        7.25       24.93     44.47 o
  -4  13  17      103.96      156.67     78.55 o
  -3  13  17       96.89      186.60     78.96 o
  -2  13  17       60.32       43.75     28.02 o
  -1  13  17       10.21       30.79     23.90 o
   0  13  17       16.22        3.73     30.22 o
   1  13  17       12.78       17.75     32.30 o
   2  13  17      395.52      523.01     75.78 o
   3  13  17       22.61       17.87     49.04 o
   4  13  17       28.98       83.53     59.01 o
  -3  14  17      884.71      857.76    134.65 o
  -2  14  17        3.84        4.44     25.48 o
  -1  14  17      372.76      407.27    100.57 o
   0  14  17       65.23       48.11     39.19 o
   1  14  17      122.29      164.15     74.39 o
   2  14  17        1.82      -12.47     41.97 o
   0  15  17       10.30       22.86     50.29 o
  -6   0  18        8.79        9.97     31.58 o
  -5   0  18     2350.67     2297.34    157.09 o
  -4   0  18      897.32      900.98     97.25 o
  -3   0  18      921.87      874.02     62.12 o
  -2   0  18      445.87      438.15     64.42 o
  -1   0  18       86.53       71.55     24.85 o
   0   0  18     5750.22     5683.01    205.71 o
   1   0  18      394.92      185.83    216.52 o
   2   0  18     1279.71     1295.96     78.75 o
   3   0  18     2153.51     2143.64    123.84 o
   4   0  18     1680.01     1734.64    138.80 o
   5   0  18      392.52      491.63     88.52 o
   6   0  18      329.32      449.66     93.09 o
   7   0  18      432.26      440.93     98.91 o
  -7   1  18      247.39      251.43     72.73 o
  -6   1  18      169.15      180.51     42.58 o
  -5   1  18     1237.28     1286.07     85.06 o
  -4   1  18      228.89      226.49     33.89 o
  -3   1  18     2587.89     2715.26     89.73 o
  -2   1  18     1251.90     1208.32     59.54 o
  -1   1  18     7298.88     7224.49    119.55 o
   0   1  18      218.80      170.43     59.43 o
   1   1  18     4455.98     4636.33     99.21 o
   2   1  18        1.23        6.05     10.39 o
   3   1  18     3764.81     3794.58     96.91 o
   4   1  18      200.01      266.99     38.95 o
   5   1  18      531.80      505.87     64.15 o
   6   1  18      502.61      521.36     69.29 o
   7   1  18        5.63       26.58     29.15 o
  -7   2  18       20.22       19.12     36.16 o
  -6   2  18        3.83       20.78     34.91 o
  -5   2  18      202.11      249.00     36.44 o
  -4   2  18      369.50      326.14     69.18 o
  -3   2  18       32.19       29.27     16.11 o
  -2   2  18      256.61      250.85     32.78 o
  -1   2  18       20.38       12.57     13.48 o
   0   2  18       87.74       75.64     21.70 o
   1   2  18       80.83       64.11     17.84 o
   2   2  18      789.36      828.07     45.60 o
   3   2  18      549.13      515.96     49.90 o
   4   2  18       66.98      102.20     27.23 o
   5   2  18       96.78       94.55     36.68 o
   6   2  18      855.81      845.08     83.88 o
   7   2  18       56.52       60.69     41.97 o
  -8   3  18       14.45       -4.16     39.06 o
  -7   3  18      165.88      138.47     56.52 o
  -6   3  18      278.23      285.03     52.60 o
  -5   3  18      617.46      621.21     65.09 o
  -4   3  18        2.76        6.24     14.96 o
  -3   3  18      840.63      880.58     54.36 o
  -2   3  18       38.14       48.74     18.89 o
  -1   3  18     1842.29     2163.68     80.85 o
   0   3  18      465.08      407.49     39.74 o
   1   3  18       84.11       99.84     24.92 o
   2   3  18     1793.71     1798.83     64.87 o
   3   3  18      934.43      880.65     60.14 o
   4   3  18      144.17      143.84     30.83 o
   5   3  18      290.54      247.42     50.24 o
   6   3  18        1.34       -3.67     24.97 o
   7   3  18       63.91       17.04     46.96 o
  -7   4  18      128.72      138.87     43.19 o
  -6   4  18       50.88       46.48     45.71 o
  -5   4  18      253.45      294.48     51.95 o
  -4   4  18      141.74      122.14     27.38 o
  -3   4  18        1.78       -9.25     11.71 o
  -2   4  18       21.49       26.42     15.68 o
  -1   4  18       83.67       84.19     23.66 o
   0   4  18      226.89      205.08     26.21 o
   1   4  18      705.63      702.26     41.50 o
   2   4  18      325.05      345.35     32.74 o
   3   4  18       22.70       38.64     18.16 o
   4   4  18        4.21        4.86     11.07 o
   5   4  18      703.62      688.88     72.34 o
   6   4  18      330.97      297.82     57.40 o
   7   4  18      158.91      122.18     63.58 o
  -7   5  18      104.72       86.44     51.95 o
  -6   5  18      106.62      150.03     61.92 o
  -5   5  18      353.45      296.39     42.15 o
  -4   5  18      250.06      296.28     40.51 o
  -3   5  18      365.30      323.18     32.54 o
  -2   5  18      943.31      859.66     46.41 o
  -1   5  18       11.15       10.37     13.14 o
   0   5  18      643.63      622.68     40.83 o
   1   5  18      405.86      367.91     33.58 o
   2   5  18     1509.25     1628.31     72.45 o
   3   5  18      279.64      324.94     38.62 o
   4   5  18     1177.63     1205.69     85.08 o
   5   5  18        2.66       13.66     22.46 o
   6   5  18     1149.22     1232.03     96.63 o
   7   5  18       17.52      -24.10     34.49 o
  -7   6  18       24.38       58.13     36.70 o
  -6   6  18      206.09      196.47     48.48 o
  -5   6  18      151.21      153.96     42.99 o
  -4   6  18     1595.54     1704.93     83.08 o
  -3   6  18      841.79      724.04     45.89 o
  -2   6  18     1079.63     1145.19     54.59 o
  -1   6  18      479.29      423.72     36.26 o
   0   6  18     1596.96     1675.97     64.92 o
   1   6  18      467.14      494.43     44.68 o
   2   6  18     1530.31     1475.09     71.24 o
   3   6  18       93.16       55.94     22.21 o
   4   6  18       77.60      103.75     36.14 o
   5   6  18       37.27       42.83     29.21 o
   6   6  18      208.63      210.28     78.55 o
  -7   7  18      158.86      108.05     64.42 o
  -6   7  18      514.02      612.89     75.66 o
  -5   7  18       38.38       62.53     33.86 o
  -4   7  18      149.53      201.94     37.73 o
  -3   7  18      648.14      601.12     53.99 o
  -2   7  18       71.64      110.91     23.88 o
  -1   7  18     1936.38     1982.76     71.92 o
   0   7  18       38.86       29.24     15.37 o
   1   7  18     2662.55     2776.68     98.42 o
   2   7  18        2.77        7.58     15.54 o
   3   7  18     1839.34     1905.90    107.96 o
   4   7  18      569.12      662.00     71.32 o
   5   7  18      242.37      175.52     46.54 o
   6   7  18       87.62      242.28     85.19 o
  -6   8  18       64.56       69.95     37.74 o
  -5   8  18       63.46       34.66     30.81 o
  -4   8  18      149.51      118.15     40.57 o
  -3   8  18       85.37       90.10     27.67 o
  -2   8  18     1128.43     1168.20     58.34 o
  -1   8  18       43.11       22.76     17.57 o
   0   8  18     1660.34     1594.89     78.01 o
   1   8  18       92.42       84.82     25.84 o
   2   8  18        1.59       -0.31     15.73 o
   3   8  18       27.40       32.93     28.49 o
   4   8  18       86.56       71.82     33.35 o
   5   8  18      109.97       93.83     49.45 o
   6   8  18       78.68      104.31     54.44 o
  -6   9  18       12.89       23.69     49.04 o
  -5   9  18       20.85       20.91     29.63 o
  -4   9  18       25.18        3.14     25.54 o
  -3   9  18      159.35      130.77     32.01 o
  -2   9  18        1.57       -3.47     17.56 o
  -1   9  18      913.56      937.78     64.53 o
   0   9  18        0.79       -5.63     15.15 o
   1   9  18       11.88       20.03     18.65 o
   2   9  18       26.34       34.35     30.20 o
   3   9  18      196.72      159.42     44.82 o
   4   9  18      143.08       74.07     36.01 o
   5   9  18        3.89       20.91     30.57 o
   6   9  18        1.19        2.08     36.99 o
  -6  10  18      100.82       63.58     59.84 o
  -5  10  18       39.46       61.98     38.15 o
  -4  10  18       64.73       16.59     29.81 o
  -3  10  18       49.97       23.64     22.07 o
  -2  10  18      476.45      477.48     52.21 o
  -1  10  18        1.99        1.02     16.03 o
   0  10  18       32.30       53.64     24.50 o
   1  10  18       23.17       22.03     26.88 o
   2  10  18      148.00      216.42     50.09 o
   3  10  18      720.54      667.13     76.84 o
   4  10  18       55.16       42.66     34.84 o
   5  10  18      289.21      300.05     85.61 o
  -5  11  18      117.97      134.65     71.06 o
  -4  11  18      176.92      208.72     54.44 o
  -3  11  18      120.32      179.10     39.88 o
  -2  11  18      419.34      507.59     61.08 o
  -1  11  18       54.16       89.97     29.87 o
   0  11  18       39.80       19.33     20.61 o
   1  11  18     1016.40     1063.41     91.38 o
   2  11  18        4.47        1.79     25.84 o
   3  11  18      437.42      501.50     71.83 o
   4  11  18      101.61      154.49     48.99 o
   5  11  18        3.11      -12.05     39.06 o
  -4  12  18       36.96       61.09     58.18 o
  -3  12  18       15.33       39.02     26.40 o
  -2  12  18      277.51      324.75     49.84 o
  -1  12  18        1.84        8.97     20.21 o
   0  12  18      529.42      535.14     72.79 o
   1  12  18       40.55       64.02     37.27 o
   2  12  18      106.33      150.20     50.64 o
   3  12  18      150.74      191.45     53.49 o
   4  12  18      121.35      100.57     61.92 o
  -3  13  18      223.15      287.47     61.48 o
  -2  13  18       11.49       36.78     31.25 o
  -1  13  18       93.85      127.19     35.96 o
   0  13  18       30.49        2.54     31.00 o
   1  13  18      107.13      113.88     46.75 o
   2  13  18        2.52       38.23     50.29 o
   3  13  18      281.49      380.67     99.32 o
  -2  14  18       56.22       40.13     33.05 o
  -1  14  18       28.03       27.01     50.29 o
   0  14  18       97.44      155.01     74.80 o
   1  14  18      106.20      140.05     71.90 o
   2  14  18        8.25       -1.25     46.13 o
  -7   1  19       36.42       70.23     50.70 o
  -6   1  19       68.05       52.27     31.00 o
  -5   1  19      146.15      124.67     36.14 o
  -4   1  19      384.48      301.02     47.44 o
  -3   1  19      174.97      142.52     28.12 o
  -2   1  19       86.99       80.81     21.77 o
  -1   1  19      349.37      324.09     36.29 o
   0   1  19     1669.58      911.68    393.29 o
   1   1  19      167.93      167.78     25.10 o
   2   1  19       18.51       13.55     12.38 o
   3   1  19      703.28      717.60     46.79 o
   4   1  19      431.96      337.04     43.11 o
   5   1  19      104.64      101.04     35.67 o
   6   1  19        7.23      -10.10     27.15 o
   7   1  19       64.42       63.62     36.86 o
  -7   2  19        0.54       -0.42     32.83 o
  -6   2  19       90.97      156.26     59.43 o
  -5   2  19       48.60       19.73     15.89 o
  -4   2  19      402.46      180.71    152.33 o
  -3   2  19     1319.64      708.89    469.32 o
  -2   2  19      121.30       80.72     24.56 o
  -1   2  19     4878.54     4723.93    119.88 o
   0   2  19      108.41      122.60     26.48 o
   1   2  19     1244.17     1248.59     54.11 o
   2   2  19      426.08      498.32     39.06 o
   3   2  19     2526.52     1606.77    590.21 o
   4   2  19      505.32      615.41     54.03 o
   5   2  19        6.19       33.36     27.53 o
   6   2  19      250.42      265.53     56.11 o
   7   2  19       62.67       41.14     47.38 o
  -7   3  19      247.83      321.66     85.61 o
  -6   3  19      163.47      160.94     43.33 o
  -5   3  19      872.40      797.05     72.81 o
  -4   3  19      861.58      873.29     57.25 o
  -3   3  19      363.95      381.99     40.77 o
  -2   3  19      105.57      106.09     25.39 o
  -1   3  19      272.27      238.70     34.16 o
   0   3  19      382.76      373.42     39.67 o
   1   3  19        6.04        3.23     14.54 o
   2   3  19      936.41      944.81     58.85 o
   3   3  19      141.93      116.46     28.30 o
   4   3  19      638.18      699.61     56.27 o
   5   3  19      429.18      543.64     67.25 o
   6   3  19       73.32       47.09     33.79 o
   7   3  19      653.08      669.50    114.70 o
  -7   4  19        1.78       -5.48     24.64 o
  -6   4  19      438.52      555.40     74.39 o
  -5   4  19      199.31      173.05     43.44 o
  -4   4  19      834.06      992.49     61.46 o
  -3   4  19      638.88      660.49     51.69 o
  -2   4  19        1.93        8.52     14.10 o
  -1   4  19     5951.26     6166.08    141.45 o
   0   4  19       14.63       11.37     14.43 o
   1   4  19      631.91      577.24     49.41 o
   2   4  19       76.87       72.02     23.62 o
   3   4  19        6.04        3.25     20.75 o
   4   4  19      211.39      210.96     45.18 o
   5   4  19      119.23      117.23     40.65 o
   6   4  19      115.93      170.34     48.46 o
   7   4  19       15.19       26.60     42.80 o
  -7   5  19        1.24        2.71     24.26 o
  -6   5  19       21.87       13.50     26.59 o
  -5   5  19       50.22       29.26     27.32 o
  -4   5  19      190.11      233.86     47.72 o
  -3   5  19      279.84      249.46     36.90 o
  -2   5  19      343.48      287.31     37.33 o
  -1   5  19      649.58      600.75     50.34 o
   0   5  19     1650.27     1593.11     77.23 o
   1   5  19      587.30      544.26     48.67 o
   2   5  19      247.20      262.67     35.92 o
   3   5  19      230.94      227.80     35.28 o
   4   5  19        7.01       15.79     23.13 o
   5   5  19       24.34       20.36     41.97 o
   6   5  19        2.44       10.39     39.06 o
   7   5  19      161.46      168.73     69.40 o
  -7   6  19       83.00       13.30     43.64 o
  -6   6  19       38.74       43.13     31.56 o
  -5   6  19      356.27      340.98     59.06 o
  -4   6  19      310.05      250.56     40.63 o
  -3   6  19      104.78      117.53     24.61 o
  -2   6  19      114.83      120.07     24.47 o
  -1   6  19       78.78       66.85     19.65 o
   0   6  19        1.13        5.81     12.94 o
   1   6  19        1.52       -6.93     13.49 o
   2   6  19        6.58       -4.91     13.93 o
   3   6  19      510.68      262.44    191.06 o
   4   6  19      321.09      358.24     55.09 o
   5   6  19      888.64      780.62     78.81 o
   6   6  19        9.55        5.40     42.39 o
  -6   7  19       16.10       -2.93     27.80 o
  -5   7  19      166.74      223.92     42.09 o
  -4   7  19      681.46      699.69     61.08 o
  -3   7  19      131.22      144.18     33.20 o
  -2   7  19     1004.98     1046.89     55.48 o
  -1   7  19      293.82      254.18     32.10 o
   0   7  19      166.69      147.90     27.30 o
   1   7  19        0.31        0.95     15.25 o
   2   7  19     1382.63     1361.35     72.65 o
   3   7  19      243.65      310.29     52.82 o
   4   7  19      206.79      202.07     47.70 o
   5   7  19       12.97       16.37     29.51 o
  -6   8  19      371.24      443.86     69.78 o
  -5   8  19       73.18       79.48     39.48 o
  -4   8  19      509.91      500.70     55.18 o
  -3   8  19       94.27      127.02     32.01 o
  -2   8  19       38.97       32.65     18.29 o
  -1   8  19     1164.29     1189.76     59.58 o
   0   8  19       92.04       81.60     26.41 o
   1   8  19     1749.92     1745.85     82.65 o
   2   8  19       73.95       28.29     26.24 o
   3   8  19      246.62      219.52     48.98 o
   4   8  19      236.77      257.63     53.49 o
   5   8  19      269.94      230.25     54.12 o
   6   8  19      253.66      236.88     78.13 o
  -6   9  19      317.04      300.05     89.35 o
  -5   9  19      196.14      175.25     49.82 o
  -4   9  19      814.62      887.08     70.82 o
  -3   9  19      693.68      637.98     59.57 o
  -2   9  19     1752.18     1701.48     86.68 o
  -1   9  19       17.45       27.65     20.88 o
   0   9  19     2507.80     2367.96     98.97 o
   1   9  19        0.27       -8.05     16.26 o
   2   9  19     1577.65     1519.80    101.53 o
   3   9  19       93.24      107.70     39.76 o
   4   9  19      735.55      722.76     80.32 o
   5   9  19      246.12      258.08     77.71 o
  -5  10  19        2.98        4.16     46.55 o
  -4  10  19       24.77       31.56     25.27 o
  -3  10  19      582.45      533.32     58.31 o
  -2  10  19      179.65      161.25     36.24 o
  -1  10  19      458.36      494.02     53.02 o
   0  10  19       15.81       16.20     19.24 o
   1  10  19      664.64      653.62     74.89 o
   2  10  19       50.54       39.25     31.13 o
   3  10  19      482.09      423.59     65.89 o
   4  10  19       75.24      100.07     42.14 o
   5  10  19       47.67       11.22     39.06 o
  -5  11  19       38.33      -10.39     43.64 o
  -4  11  19      157.39      140.09     46.54 o
  -3  11  19       30.95       35.40     23.02 o
  -2  11  19        9.34        7.69     19.04 o
  -1  11  19        4.74        1.35     18.12 o
   0  11  19        3.50        1.50     18.44 o
   1  11  19        1.87       16.15     29.96 o
   2  11  19       58.00       70.66     37.47 o
   3  11  19        0.49      -11.64     25.91 o
   4  11  19      320.58      314.18     87.69 o
  -4  12  19        0.14        1.66     46.55 o
  -3  12  19        1.38        0.86     25.80 o
  -2  12  19       20.82       18.98     22.67 o
  -1  12  19      148.74      132.01     36.37 o
   0  12  19        0.28        3.82     30.49 o
   1  12  19       16.92        6.19     29.92 o
   2  12  19        6.66        8.33     30.49 o
   3  12  19      224.44      258.91     87.69 o
   4  12  19       20.05       44.05     51.12 o
  -3  13  19        2.33       15.85     29.12 o
  -2  13  19      261.29      240.95     55.02 o
  -1  13  19       42.46       39.48     53.19 o
   0  13  19      548.57      634.18    116.78 o
   1  13  19        0.88        1.66     45.71 o
   2  13  19       42.78       20.36     54.03 o
  -1  14  19       76.99       78.13     61.51 o
   0  14  19        5.40       12.47     49.04 o
   1  14  19       27.79       64.42     61.92 o
  -6   0  20      126.90      127.58     55.27 o
  -5   0  20       35.30       48.62     41.56 o
  -4   0  20      812.40      861.50    100.16 o
  -3   0  20       36.89       47.79     34.08 o
  -2   0  20       36.60       19.53     28.26 o
  -1   0  20     1053.08     1006.55     68.99 o
   0   0  20     3621.73     3853.26    169.77 o
   1   0  20       78.34       57.67     25.77 o
   2   0  20      487.11      573.48     59.91 o
   3   0  20      966.79     1050.38     78.46 o
   4   0  20      440.42      401.45     82.70 o
   5   0  20      485.86      617.56    101.40 o
   6   0  20       68.87       -4.16     43.64 o
  -7   1  20       17.91        8.31     36.57 o
  -6   1  20       54.36       97.74     36.64 o
  -5   1  20       66.32       75.57     31.00 o
  -4   1  20     1077.25     1096.84     80.20 o
  -3   1  20     1052.99     1046.56     59.75 o
  -2   1  20       43.91       20.11     16.11 o
  -1   1  20     2515.98     2554.70     90.09 o
   0   1  20      160.53       58.59     58.97 o
   1   1  20      611.93      563.25     40.32 o
   2   1  20      158.49      193.36     28.61 o
   3   1  20     2190.22     2131.20     77.26 o
   4   1  20      746.70      824.53     60.94 o
   5   1  20       78.67       83.05     36.38 o
   6   1  20      282.37      270.19     58.17 o
  -7   2  20      178.38      136.31     64.42 o
  -6   2  20      143.80       92.67     53.19 o
  -5   2  20      383.03      423.69     57.54 o
  -4   2  20      467.45      398.84     42.74 o
  -3   2  20      358.79      246.26    105.15 o
  -2   2  20      340.97      168.05    127.40 o
  -1   2  20      893.04      836.17     53.98 o
   0   2  20      740.26      851.17     55.17 o
   1   2  20        3.47       24.04     16.64 o
   2   2  20      678.78      655.09     44.88 o
   3   2  20      387.23      294.96     97.98 o
   4   2  20      572.64      626.53     55.49 o
   5   2  20       78.33       41.69     31.13 o
   6   2  20        6.45       22.23     31.15 o
  -7   3  20       16.42        6.65     39.90 o
  -6   3  20       25.61       19.53     37.82 o
  -5   3  20      134.81      129.23     39.44 o
  -4   3  20       39.55       20.01     19.11 o
  -3   3  20       11.94       10.85     15.31 o
  -2   3  20        5.69        4.36     13.35 o
  -1   3  20       23.53        5.81     13.75 o
   0   3  20      156.55      150.54     29.73 o
   1   3  20      534.42      493.94     47.09 o
   2   3  20      204.80      247.93     37.55 o
   3   3  20      655.16      563.81     63.42 o
   4   3  20      175.97      127.47     32.16 o
   5   3  20       94.91       81.51     36.21 o
   6   3  20       12.07        3.29     27.15 o
  -7   4  20       13.99       43.64     46.96 o
  -6   4  20       41.20        5.14     25.95 o
  -5   4  20        1.67       -0.65     21.01 o
  -4   4  20      110.64       88.57     26.45 o
  -3   4  20        8.75       35.94     18.99 o
  -2   4  20        3.01        4.97     14.69 o
  -1   4  20       31.59       11.73     15.03 o
   0   4  20      755.56      673.88     53.02 o
   1   4  20      232.89      229.40     36.43 o
   2   4  20      334.69      283.97     40.24 o
   3   4  20      818.09      805.82     73.28 o
   4   4  20       41.32       63.61     31.55 o
   5   4  20        1.29       22.03     41.14 o
   6   4  20       36.34       45.90     31.96 o
  -7   5  20       23.69        9.65     27.62 o
  -6   5  20       98.23      125.92     42.63 o
  -5   5  20      288.29      292.20     54.44 o
  -4   5  20      639.28      636.85     70.48 o
  -3   5  20     1137.58     1148.74     66.91 o
  -2   5  20      435.68      408.51     44.04 o
  -1   5  20     3747.13     3910.09    118.34 o
   0   5  20        0.10        7.64     15.79 o
   1   5  20     1361.50     1431.30     73.99 o
   2   5  20      139.97      117.02     48.42 o
   3   5  20      318.23      390.76     56.50 o
   4   5  20       30.69       27.43     42.80 o
   5   5  20      303.23      273.04     80.62 o
   6   5  20      158.30      174.54     69.40 o
  -6   6  20       37.06       52.75     34.20 o
  -5   6  20      390.43      408.90     64.06 o
  -4   6  20      757.41      745.13     76.84 o
  -3   6  20       26.25       65.30     22.99 o
  -2   6  20     1018.91     1121.26     66.25 o
  -1   6  20       91.23      129.88     30.44 o
   0   6  20      796.99      856.60     58.36 o
   1   6  20      102.90      112.61     34.65 o
   2   6  20     1848.77     1948.35    107.87 o
   3   6  20      701.47      711.20     88.10 o
   4   6  20      779.64     1093.40    131.74 o
   5   6  20      155.62      209.87     76.88 o
  -6   7  20      134.89      160.72     48.76 o
  -5   7  20       73.71       70.86     37.09 o
  -4   7  20      157.47      139.28     41.36 o
  -3   7  20      621.80      751.18     76.46 o
  -2   7  20       25.26       16.99     15.48 o
  -1   7  20     1215.78     1305.36     61.87 o
   0   7  20       23.75        6.62     13.85 o
   1   7  20     1005.47     1026.61     64.32 o
   2   7  20       18.35       24.91     19.85 o
   3   7  20      270.47      260.92     62.75 o
   4   7  20      677.18      805.51     81.45 o
   5   7  20      102.20      116.29     39.83 o
  -6   8  20        1.59       19.95     43.22 o
  -5   8  20       10.55       25.45     24.67 o
  -4   8  20        5.95       -4.26     17.98 o
  -3   8  20        6.35       12.09     18.34 o
  -2   8  20       78.55       63.43     21.14 o
  -1   8  20        0.57        9.11     14.24 o
   0   8  20        5.62        6.23     16.84 o
   1   8  20      158.90      122.02     30.98 o
   2   8  20      286.30      194.49     55.64 o
   3   8  20      108.30      100.88     36.74 o
   4   8  20       32.66       52.43     32.58 o
   5   8  20       32.00       -0.83     36.57 o
  -5   9  20        1.88        8.86     20.08 o
  -4   9  20       40.22       29.20     24.27 o
  -3   9  20       49.58       30.19     21.35 o
  -2   9  20       25.18       17.91     20.15 o
  -1   9  20       40.86       48.60     22.95 o
   0   9  20      107.24       99.34     29.65 o
   1   9  20       60.04       55.10     24.38 o
   2   9  20       52.15       27.42     29.74 o
   3   9  20        0.90        4.78     26.66 o
   4   9  20       42.36       42.97     31.21 o
   5   9  20       17.33       27.43     41.97 o
  -5  10  20       46.46       52.45     34.37 o
  -4  10  20       27.16       30.25     25.78 o
  -3  10  20      312.81      286.24     46.54 o
  -2  10  20        3.16        2.77     18.98 o
  -1  10  20       15.61       27.81     23.42 o
   0  10  20      265.03      241.82     42.83 o
   1  10  20      297.53      269.63     54.73 o
   2  10  20      164.54      179.07     48.86 o
   3  10  20      238.83      291.98     60.53 o
   4  10  20       48.55       21.19     43.64 o
  -4  11  20       24.86       21.37     29.05 o
  -3  11  20      125.53      102.55     34.27 o
  -2  11  20        5.84        9.36     20.61 o
  -1  11  20      352.56      405.63     52.35 o
   0  11  20       96.33       87.66     30.90 o
   1  11  20      104.70      155.86     49.05 o
   2  11  20        1.98        7.18     29.25 o
   3  11  20      154.78      170.80     71.90 o
   4  11  20       25.33       16.62     41.97 o
  -3  12  20      347.80      430.89     70.64 o
  -2  12  20      559.78      544.91     74.93 o
  -1  12  20      215.56      234.16     44.97 o
   0  12  20      701.76      845.73     90.40 o
   1  12  20       12.82        7.14     32.03 o
   2  12  20      323.79      294.65     89.35 o
   3  12  20       29.40       15.38     43.64 o
  -2  13  20       40.12       53.02     35.56 o
  -1  13  20      164.39      151.27     76.05 o
   0  13  20       57.15       53.19     56.93 o
   1  13  20      376.57      303.79     90.18 o
   2  13  20        5.22       13.30     51.53 o
  -7   1  21      222.22      226.08     75.64 o
  -6   1  21       21.07       -2.94     21.15 o
  -5   1  21       34.95       39.29     26.01 o
  -4   1  21      162.71      199.45     44.21 o
  -3   1  21       34.73        7.77     18.04 o
  -2   1  21      768.66      774.46     53.49 o
  -1   1  21      123.16       98.40     25.43 o
   0   1  21     1096.20      883.57     74.44 o
   1   1  21       24.07       17.28     13.94 o
   2   1  21      782.95      741.97     47.91 o
   3   1  21       16.59       22.39     17.69 o
   4   1  21       99.04      113.21     30.90 o
   5   1  21        5.10       20.46     28.60 o
   6   1  21      166.48       73.39     40.44 o
  -7   2  21       28.67        3.32     40.31 o
  -6   2  21       22.95       89.35     51.95 o
  -5   2  21      798.47      893.77     77.04 o
  -4   2  21      907.05      895.41     76.75 o
  -3   2  21      249.32      275.26     38.14 o
  -2   2  21        1.85       -7.13     11.27 o
  -1   2  21      689.22      687.28     52.06 o
   0   2  21       23.99       22.94     16.89 o
   1   2  21       60.75       75.45     24.06 o
   2   2  21       35.04       19.41     17.89 o
   3   2  21     1634.35     1597.40     68.65 o
   4   2  21      248.33      267.69     42.43 o
   5   2  21       15.17       -5.48     26.59 o
   6   2  21      668.72      734.11     84.92 o
  -7   3  21      547.96      703.17    119.27 o
  -6   3  21       20.43       -3.74     36.16 o
  -5   3  21      717.49      861.50    117.61 o
  -4   3  21      110.61       96.16     27.64 o
  -3   3  21      331.09      398.63     44.57 o
  -2   3  21     1269.78     1382.53     71.21 o
  -1   3  21      149.08      156.30     31.67 o
   0   3  21     3965.39     4055.15    120.36 o
   1   3  21      344.64      392.43     44.77 o
   2   3  21      857.32      819.39     59.31 o
   3   3  21     1090.92     1042.77     82.07 o
   4   3  21      683.10      731.06     99.12 o
   5   3  21       17.70       30.64     30.74 o
   6   3  21      522.26      625.67     79.07 o
  -7   4  21       55.45        9.56     45.30 o
  -6   4  21       13.86       25.77     41.56 o
  -5   4  21      681.41      685.89     74.61 o
  -4   4  21       37.14       17.79     18.16 o
  -3   4  21     1214.99     1286.12     71.00 o
  -2   4  21      551.04      521.77     49.09 o
  -1   4  21       53.66       71.41     23.45 o
   0   4  21        2.76        9.79     15.44 o
   1   4  21      921.68      994.87     63.19 o
   2   4  21      176.51      172.93     34.32 o
   3   4  21      668.34      763.83     74.84 o
   4   4  21     1015.94     1047.30     85.09 o
   5   4  21       51.13       60.26     51.95 o
  -6   5  21       54.40       57.90     35.04 o
  -5   5  21      945.45      891.16     85.12 o
  -4   5  21        4.81        8.39     23.00 o
  -3   5  21       83.49       92.38     27.12 o
  -2   5  21      639.52      661.76     54.74 o
  -1   5  21       20.00       31.89     19.02 o
   0   5  21     2300.21     2314.20     94.50 o
   1   5  21       26.70       21.55     18.41 o
   2   5  21      293.43      325.43     53.55 o
   3   5  21      229.88      174.67     43.54 o
   4   5  21      132.65      149.61     63.58 o
   5   5  21        3.04      -16.62     32.00 o
  -6   6  21      197.55      202.38     52.83 o
  -5   6  21      253.21      261.47     55.35 o
  -4   6  21      124.04      100.39     37.47 o
  -3   6  21      167.70      161.00     32.42 o
  -2   6  21        2.43       -2.98     13.88 o
  -1   6  21       11.84        5.06     16.20 o
   0   6  21       65.42       39.68     21.38 o
   1   6  21       20.09        5.06     16.82 o
   2   6  21       14.73       17.00     23.33 o
   3   6  21        0.43        2.37     22.25 o
   4   6  21        1.91       -3.32     37.82 o
   5   6  21       71.16       83.95     52.36 o
  -6   7  21       45.93       69.40     55.69 o
  -5   7  21      100.85      129.25     43.87 o
  -4   7  21       13.27        4.09     21.12 o
  -3   7  21      101.84      107.02     38.05 o
  -2   7  21        2.27       -2.49     15.73 o
  -1   7  21      180.23      135.62     31.38 o
   0   7  21      567.49      609.43     54.86 o
   1   7  21      304.71      367.92     96.62 o
   2   7  21       14.30      -12.52     16.83 o
   3   7  21      304.51      311.27     83.12 o
   4   7  21      109.06      120.10     61.09 o
  -5   8  21        3.45       19.73     28.06 o
  -4   8  21      215.49      208.54     51.01 o
  -3   8  21     1000.94     1093.94     90.94 o
  -2   8  21      173.20      108.70     30.24 o
  -1   8  21      964.90     1028.97     67.78 o
   0   8  21       52.78       18.39     23.13 o
   1   8  21      564.20      615.32     69.75 o
   2   8  21        5.94        0.89     22.81 o
   3   8  21      741.29      768.00    118.86 o
   4   8  21      156.83      111.38     59.84 o
  -5   9  21      206.52      271.79     81.87 o
  -4   9  21      338.19      295.57     60.10 o
  -3   9  21       24.97       37.84     27.29 o
  -2   9  21      101.81      129.00     33.85 o
  -1   9  21      193.73      156.22     36.02 o
   0   9  21      350.28      373.11     48.13 o
   1   9  21      193.57      212.22     39.20 o
   2   9  21      441.50      423.91     64.66 o
   3   9  21      198.03      256.19     55.65 o
   4   9  21      154.56      211.53     69.40 o
   5   9  21       95.01      143.79     64.83 o
  -4  10  21       49.85       35.36     32.29 o
  -3  10  21       19.01       11.65     20.41 o
  -2  10  21       21.93       14.80     21.31 o
  -1  10  21      370.47      391.60     51.79 o
   0  10  21        2.15        6.24     20.03 o
   1  10  21      350.23      242.03     53.91 o
   2  10  21       19.45        5.04     27.51 o
   3  10  21      336.71      364.13     64.94 o
   4  10  21      139.77      163.74     69.82 o
  -4  11  21      122.07      105.17     43.77 o
  -3  11  21       26.43       26.84     29.74 o
  -2  11  21       12.85        0.70     19.30 o
  -1  11  21        2.55       14.23     19.89 o
   0  11  21        2.05      -13.29     18.97 o
   1  11  21       91.50       30.76     53.19 o
   2  11  21       52.56       40.49     36.22 o
   3  11  21      128.88      117.61     69.40 o
  -3  12  21        1.07        0.82     28.84 o
  -2  12  21      213.52      124.88     45.06 o
  -1  12  21      241.18      262.59     57.27 o
   0  12  21        7.90      -21.19     42.80 o
   1  12  21       31.53      -21.19     39.06 o
   2  12  21       72.99       54.03     58.18 o
  -1  13  21       21.03       76.88     61.51 o
   0  13  21       31.85       45.30     58.60 o
   1  13  21        4.63      -35.74     36.57 o
  -6   0  22       38.43       56.10     47.38 o
  -5   0  22      549.16      585.97     96.83 o
  -4   0  22       48.91      115.95     53.19 o
  -3   0  22      143.39      126.75     50.70 o
  -2   0  22      790.00      955.42    106.80 o
  -1   0  22       74.01       78.13     44.88 o
   0   0  22      555.74      600.52     92.26 o
   1   0  22      150.21      121.54     35.19 o
   2   0  22     1464.58     1401.00    112.00 o
   3   0  22      500.88      516.54     63.77 o
   4   0  22      623.56      773.81    110.13 o
   5   0  22       67.56      111.79     58.60 o
   6   0  22      445.60      422.23    100.57 o
  -6   1  22        5.34      -10.81     35.74 o
  -5   1  22       56.08      112.25     38.05 o
  -4   1  22       54.30       74.42     32.18 o
  -3   1  22       50.80       35.93     31.58 o
  -2   1  22        2.74        2.14     17.26 o
  -1   1  22       22.18       33.57     19.06 o
   0   1  22      244.61      247.76     36.70 o
   1   1  22       83.54       60.63     21.50 o
   2   1  22      336.41      281.22     34.80 o
   3   1  22        5.86        5.61     15.79 o
   4   1  22      597.16      619.83     58.17 o
   5   1  22      199.94      138.19     46.88 o
   6   1  22      763.97      861.74    113.25 o
  -7   2  22       42.69       38.23     49.04 o
  -6   2  22       15.69       27.01     43.22 o
  -5   2  22      416.42      459.36     62.51 o
  -4   2  22      111.63       64.40     36.57 o
  -3   2  22      202.95      217.95     45.23 o
  -2   2  22      288.29      290.44     38.90 o
  -1   2  22       86.49       27.27     24.72 o
   0   2  22     2033.07     1996.24     86.43 o
   1   2  22      375.69      355.99     43.44 o
   2   2  22      486.83      435.63     48.56 o
   3   2  22       62.17       83.04     27.74 o
   4   2  22      118.81      122.33     33.21 o
   5   2  22       20.56       14.43     29.44 o
   6   2  22      160.00      192.40     52.19 o
  -6   3  22       52.54       36.99     41.97 o
  -5   3  22       72.40       77.71     50.29 o
  -4   3  22       67.77       98.06     27.04 o
  -3   3  22        4.64        6.84     16.67 o
  -2   3  22      184.24      173.49     33.14 o
  -1   3  22      170.93      188.82     33.70 o
   0   3  22       79.08       58.18     22.86 o
   1   3  22      700.60      668.00     56.04 o
   2   3  22       37.52       25.67     20.19 o
   3   3  22        8.01        4.73     21.30 o
   4   3  22       68.64      121.06     46.96 o
   5   3  22       84.06       90.18     59.01 o
  -6   4  22       33.49       17.45     44.05 o
  -5   4  22       54.60       44.91     29.70 o
  -4   4  22       98.45      114.59     30.49 o
  -3   4  22      106.20      123.01     29.65 o
  -2   4  22      533.55      557.75     51.79 o
  -1   4  22       66.96       69.48     24.27 o
   0   4  22      248.59      250.19     39.33 o
   1   4  22        2.03       14.11     18.67 o
   2   4  22       13.12        7.92     18.69 o
   3   4  22      127.48      170.30     44.96 o
   4   4  22      244.78      230.26     50.32 o
   5   4  22       85.52      113.04     61.51 o
  -6   5  22      135.91      158.26     47.15 o
  -5   5  22      335.66      320.35     59.81 o
  -4   5  22      350.57      393.97     61.41 o
  -3   5  22     1680.70     1713.59     84.76 o
  -2   5  22       95.60      121.86     30.69 o
  -1   5  22     1043.31     1043.26     66.14 o
   0   5  22      393.10      356.19     45.00 o
   1   5  22     1377.84     1472.11     78.84 o
   2   5  22       83.10       80.92     33.54 o
   3   5  22     2136.97     2150.97    200.73 o
   4   5  22      201.36      319.17     88.93 o
   5   5  22       54.50       31.58     44.05 o
  -6   6  22       63.08       24.66     30.81 o
  -5   6  22      779.18      862.60     88.47 o
  -4   6  22       69.77       76.12     35.37 o
  -3   6  22      597.35      628.05     56.66 o
  -2   6  22       23.19       27.22     19.81 o
  -1   6  22       24.08        7.88     17.47 o
   0   6  22     2913.97     2749.35    106.69 o
   1   6  22      268.15      269.04     42.00 o
   2   6  22      205.18      192.02     44.97 o
   3   6  22       96.89      111.60     39.16 o
   4   6  22      289.53      398.13     96.00 o
  -5   7  22       29.57       58.54     37.17 o
  -4   7  22       69.44       79.48     36.64 o
  -3   7  22     1013.62     1028.39     89.62 o
  -2   7  22      435.56      366.27     47.12 o
  -1   7  22     1001.57     1058.76     68.94 o
   0   7  22        8.06        3.56     16.88 o
   1   7  22      408.91      443.09     62.46 o
   2   7  22       14.72       17.78     23.42 o
   3   7  22      441.62      617.14    108.47 o
   4   7  22       13.70       25.77     44.05 o
  -5   8  22      136.57      161.66     70.65 o
  -4   8  22       11.40       23.04     26.66 o
  -3   8  22      186.29      153.51     44.95 o
  -2   8  22        3.41       14.73     18.93 o
  -1   8  22       49.04       24.83     19.82 o
   0   8  22       60.60       20.60     22.87 o
   1   8  22       34.01       24.67     25.11 o
   2   8  22       43.46       81.89     33.47 o
   3   8  22      229.15      291.32     86.03 o
   4   8  22       12.65       -2.91     41.14 o
  -5   9  22       46.37       35.32     34.91 o
  -4   9  22        4.25       -9.30     22.78 o
  -3   9  22       63.58       24.02     27.38 o
  -2   9  22       16.38       13.20     24.60 o
  -1   9  22       15.70       27.36     27.60 o
   0   9  22       26.50       19.92     40.93 o
   1   9  22      250.00      280.82     54.89 o
   2   9  22      355.19      388.57     95.17 o
   3   9  22       11.91        0.42     34.08 o
  -4  10  22       48.85       65.25     49.45 o
  -3  10  22       14.30       10.24     25.02 o
  -2  10  22       56.37       58.82     32.84 o
  -1  10  22       51.60       60.25     32.46 o
   0  10  22       85.28      108.77     65.25 o
   1  10  22        1.04       31.74     31.54 o
   2  10  22       84.90       71.89     38.87 o
  -3  11  22      105.35      138.80     62.75 o
  -2  11  22      397.08      349.29     63.56 o
  -1  11  22      358.79      395.62     66.34 o
   0  11  22       36.44       34.73     23.38 o
   1  11  22      438.77      393.14     92.26 o
   2  11  22        3.97       -4.99     41.14 o
   3  11  22      166.99      148.36     69.40 o
  -2  12  22      607.23      618.02     80.52 o
  -1  12  22       16.51       -1.33     30.05 o
   0  12  22      286.02      394.80     98.49 o
   1  12  22        1.56       25.35     51.53 o
  -6   1  23      111.79       47.38     42.39 o
  -5   1  23      108.99      120.71     38.53 o
  -4   1  23      439.63      506.30     64.65 o
  -3   1  23      116.98      100.67     35.67 o
  -2   1  23      475.49      525.95     72.10 o
  -1   1  23      308.92      285.65     49.87 o
   0   1  23       99.55       77.86     24.39 o
   1   1  23       20.74        3.01     15.02 o
   2   1  23      288.60      268.71     41.25 o
   3   1  23        6.01        2.65     15.04 o
   4   1  23      552.31      522.85     55.53 o
   5   1  23       19.24        3.99     28.05 o
   6   1  23       56.85      103.90     62.75 o
  -6   2  23       96.77      165.82     69.40 o
  -5   2  23      233.58      247.91     52.13 o
  -4   2  23      206.25      242.25     61.51 o
  -3   2  23      330.42      332.96     54.35 o
  -2   2  23       17.98        5.72     19.33 o
  -1   2  23     1539.78      783.33    529.65 o
   0   2  23       26.94       26.50     18.65 o
   1   2  23     1758.59     1819.62     86.25 o
   2   2  23       73.63       76.68     25.73 o
   3   2  23      441.05      490.00     54.12 o
   4   2  23       65.61       61.57     33.45 o
   5   2  23      252.89      253.09     84.78 o
   6   2  23       51.93       84.78     57.77 o
  -6   3  23      222.44      187.84     73.56 o
  -5   3  23      308.75      376.52     90.18 o
  -4   3  23     1480.02     1511.24    121.56 o
  -3   3  23      304.57      401.98     46.58 o
  -2   3  23     1007.17     1060.73     66.59 o
  -1   3  23      126.45      142.98     31.72 o
   0   3  23     2568.82     2531.97    100.58 o
   1   3  23       62.26       74.11     25.72 o
   2   3  23     1725.99     1931.65     91.56 o
   3   3  23       21.44       16.36     26.07 o
   4   3  23      717.35      833.02     83.85 o
   5   3  23      273.72      256.00     81.45 o
  -6   4  23      244.38      228.57     77.30 o
  -5   4  23       19.28       15.38     37.82 o
  -4   4  23      715.47      635.07     58.27 o
  -3   4  23      527.76      579.61     55.10 o
  -2   4  23       53.89       77.08     25.33 o
  -1   4  23     2517.63     2606.42    102.97 o
   0   4  23       49.95       43.93     21.27 o
   1   4  23      100.18       99.63     28.97 o
   2   4  23      126.85      118.12     31.64 o
   3   4  23     1263.72     1225.31     93.59 o
   4   4  23      214.38      274.84     55.90 o
   5   4  23      178.59      237.30     83.12 o
  -6   5  23      320.89      245.19     85.61 o
  -5   5  23        3.38       -4.23     25.68 o
  -4   5  23     1225.32     1277.52     97.83 o
  -3   5  23       11.98       27.14     20.45 o
  -2   5  23       85.07      103.80     29.02 o
  -1   5  23      347.46      263.32     41.07 o
   0   5  23     1056.23     1108.60     69.86 o
   1   5  23        5.07       16.43     19.44 o
   2   5  23      970.32      995.93     84.99 o
   3   5  23      160.26      196.55     49.48 o
   4   5  23      105.37       57.77     49.45 o
  -5   6  23      450.06      353.14     65.09 o
  -4   6  23       14.11        9.43     25.32 o
  -3   6  23      159.97      148.06     34.37 o
  -2   6  23        3.97       -7.37     14.61 o
  -1   6  23       48.62       44.45     22.61 o
   0   6  23      224.82      202.26     38.05 o
   1   6  23       48.19       36.18     22.97 o
   2   6  23       67.59       73.34     34.08 o
   3   6  23       67.40       47.00     30.33 o
   4   6  23        1.25       -8.31     38.23 o
  -5   7  23       10.03       63.26     36.12 o
  -4   7  23       21.68       13.80     26.88 o
  -3   7  23      184.03      179.95     47.31 o
  -2   7  23       14.72        5.74     18.93 o
  -1   7  23       31.27       26.24     20.72 o
   0   7  23      367.39      386.92     49.00 o
   1   7  23       18.03        2.95     22.86 o
   2   7  23       99.36       89.31     35.09 o
   3   7  23       92.00       96.83     54.03 o
   4   7  23       26.66       24.93     49.04 o
  -5   8  23      314.79      281.76     90.60 o
  -4   8  23      132.19      156.83     94.75 o
  -3   8  23      419.06      423.64     67.15 o
  -2   8  23      261.64      398.11     65.57 o
  -1   8  23      811.00      820.12     66.64 o
   0   8  23      103.85       82.94     35.07 o
   1   8  23      317.54      339.26     60.52 o
   2   8  23      120.61      141.71     66.08 o
   3   8  23      350.20      326.65     90.18 o
  -4   9  23        7.62       -9.97     31.58 o
  -3   9  23       20.01       -3.43     22.78 o
  -2   9  23       22.22       45.58     31.64 o
  -1   9  23       74.03       59.16     32.35 o
   0   9  23      147.58      166.02     44.90 o
   1   9  23       11.42       10.22     24.08 o
   2   9  23      331.57      486.23    104.31 o
  -3  10  23      140.51      153.77     65.25 o
  -2  10  23      149.21      102.84     38.75 o
  -1  10  23       16.70       43.51     30.55 o
   0  10  23       39.28       21.77     25.68 o
   1  10  23       10.82       -0.42     38.65 o
  -2  11  23       97.89       63.17     46.96 o
  -1  11  23        0.03       -6.65     31.58 o
   0  11  23      124.19      141.71     63.17 o
  -6   0  24        4.39        2.08     37.40 o
  -5   0  24      121.57      189.92     65.66 o
  -4   0  24      517.21      585.14     99.32 o
  -3   0  24       21.96       66.91     44.88 o
  -2   0  24      126.16      181.61     64.83 o
  -1   0  24       40.89        7.90     32.42 o
   0   0  24      486.49      609.24     98.49 o
   1   0  24      338.80      359.06     82.29 o
   2   0  24        8.24       12.88     31.17 o
   3   0  24      151.85       96.00     36.74 o
   4   0  24       90.96      147.53     63.17 o
   5   0  24      176.70      214.86     76.47 o
  -6   1  24       62.17      113.04     60.26 o
  -5   1  24        9.42       -7.62     21.40 o
  -4   1  24      183.13      190.31     46.85 o
  -3   1  24        3.90       12.85     20.76 o
  -2   1  24        7.52       10.65     21.89 o
  -1   1  24      144.58      179.59     44.91 o
   0   1  24      128.25      205.16     46.58 o
   1   1  24      215.62      116.68     91.02 o
   2   1  24       63.22       95.84     28.68 o
   3   1  24      269.73      317.73     47.36 o
   4   1  24      618.31      608.99     75.81 o
   5   1  24      156.15      170.65     50.51 o
  -6   2  24        0.57       21.19     38.23 o
  -5   2  24       73.19       92.96     37.17 o
  -4   2  24      186.14      178.43     46.00 o
  -3   2  24       50.99       79.58     32.91 o
  -2   2  24      234.68      180.53     44.48 o
  -1   2  24       20.35       -0.56     17.22 o
   0   2  24      359.52      395.93     47.41 o
   1   2  24      315.50      337.94     45.56 o
   2   2  24      191.05      196.36     37.94 o
   3   2  24       19.08       24.10     22.33 o
   4   2  24        7.85       36.52     29.52 o
   5   2  24        6.03       26.60     46.55 o
  -6   3  24       94.48       38.65     50.29 o
  -5   3  24       99.66       80.62     53.61 o
  -4   3  24       53.37       38.62     30.41 o
  -3   3  24       42.16       52.67     29.06 o
  -2   3  24       11.33        6.88     17.59 o
  -1   3  24        1.79       -1.69     14.97 o
   0   3  24       61.01       44.36     21.09 o
   1   3  24       18.95       19.30     18.98 o
   2   3  24        1.52       -7.11     16.95 o
   3   3  24        0.17       -0.57     23.66 o
   4   3  24       21.41       -4.13     24.90 o
   5   3  24        9.39       12.47     51.12 o
  -5   4  24       84.70      113.04     59.84 o
  -4   4  24       50.52       63.41     33.07 o
  -3   4  24       93.77       79.39     27.52 o
  -2   4  24       20.74       30.43     20.62 o
  -1   4  24       65.61       67.98     25.43 o
   0   4  24      120.91      119.36     31.91 o
   1   4  24       28.06       21.93     20.61 o
   2   4  24      194.23      218.89     41.10 o
   3   4  24       52.22       59.05     34.54 o
   4   4  24      114.31       93.09     40.26 o
  -5   5  24      167.92      132.16     61.51 o
  -4   5  24      845.18      741.28     81.72 o
  -3   5  24       16.72       16.37     19.00 o
  -2   5  24      308.81      304.11     44.43 o
  -1   5  24     1786.91     1777.83     89.31 o
   0   5  24        3.09        1.84     17.22 o
   1   5  24      299.28      308.11     46.10 o
   2   5  24      180.93      165.22     44.20 o
   3   5  24      514.01      544.70     71.88 o
   4   5  24      214.43      276.36     86.44 o
  -5   6  24       77.27       95.44     40.40 o
  -4   6  24      476.22      440.30     69.34 o
  -3   6  24        2.05       15.12     18.95 o
  -2   6  24     1111.52     1174.40     75.26 o
  -1   6  24      101.77       80.97     28.03 o
   0   6  24      836.98      963.00     68.86 o
   1   6  24        0.58        2.43     18.52 o
   2   6  24     1039.26     1176.81     93.89 o
   3   6  24      581.55      554.33     72.39 o
   4   6  24       34.63       44.05     51.95 o
  -5   7  24      122.23      208.21     79.79 o
  -4   7  24      158.49      157.16     47.74 o
  -3   7  24       42.30       46.26     30.55 o
  -2   7  24      141.49      190.40     38.76 o
  -1   7  24       80.72       61.46     26.05 o
   0   7  24        0.02        0.58     17.06 o
   1   7  24      134.91      123.39     40.83 o
   2   7  24       55.39       35.78     30.11 o
   3   7  24      549.30      585.97    111.79 o
  -4   8  24      244.43      325.82     88.52 o
  -3   8  24        8.98       12.56     24.36 o
  -2   8  24      202.40      320.89     61.45 o
  -1   8  24        3.02       -8.05     16.80 o
   0   8  24      583.80      537.12     72.03 o
   1   8  24      100.44       99.88     38.87 o
   2   8  24      310.30      279.69     84.78 o
  -3   9  24        0.16        0.42     29.92 o
  -2   9  24       49.76       24.79     30.62 o
  -1   9  24       27.58       30.25     30.03 o
   0   9  24       60.82       92.47     37.32 o
   1   9  24       96.15      102.94     39.58 o
  -3  10  24       59.07       41.97     47.38 o
  -2  10  24       20.74       10.81     38.23 o
  -1  10  24        8.65       21.61     37.82 o
   0  10  24      108.89       63.17     46.55 o
  -1  11  24      261.33      371.11     95.58 o
   0  11  24       31.43       49.45     47.38 o
  -5   1  25       47.54       42.39     31.89 o
  -4   1  25      239.17      216.83     50.19 o
  -3   1  25       10.99       11.15     23.86 o
  -2   1  25        3.37        5.33     23.65 o
  -1   1  25      113.94      122.75     40.07 o
   0   1  25      517.02      520.69     66.97 o
   1   1  25        0.22       18.07     22.48 o
   2   1  25      116.37      111.42     31.16 o
   3   1  25        0.44       -4.30     18.25 o
   4   1  25       92.73      110.72     39.29 o
   5   1  25       16.98       17.45     46.96 o
  -5   2  25       53.29       77.88     36.44 o
  -4   2  25      248.75      236.59     54.03 o
  -3   2  25      131.03      184.43     47.51 o
  -2   2  25      144.07      151.91     42.90 o
  -1   2  25      730.59      720.88     76.26 o
   0   2  25      162.03      149.41     42.42 o
   1   2  25       57.86       70.07     26.29 o
   2   2  25        0.99       -2.04     17.92 o
   3   2  25      630.11      664.27     63.79 o
   4   2  25      183.44      179.36     49.86 o
   5   2  25      199.37      231.48     82.70 o
  -5   3  25      332.84      313.35     89.77 o
  -4   3  25      465.31      416.39     64.35 o
  -3   3  25       30.73       45.35     30.41 o
  -2   3  25      788.48      864.01     82.28 o
  -1   3  25        7.66       -0.84     16.68 o
   0   3  25      998.48     1041.66     69.23 o
   1   3  25      207.25      239.62     42.68 o
   2   3  25      563.41      611.76     59.96 o
   3   3  25      471.29      521.60     71.24 o
   4   3  25      271.55      257.62     58.40 o
  -5   4  25      267.25      182.44     71.90 o
  -4   4  25      353.21      337.55     60.23 o
  -3   4  25       35.93        0.75     21.67 o
  -2   4  25      594.71      539.18     56.66 o
  -1   4  25      401.80      422.11     50.58 o
   0   4  25        4.02        6.98     17.90 o
   1   4  25     1167.53     1181.39     75.83 o
   2   4  25       24.52       23.65     22.74 o
   3   4  25      463.35      525.97     72.35 o
   4   4  25      162.00      167.78     48.59 o
  -5   5  25      204.91      243.12     83.53 o
  -4   5  25       18.60       -5.61     26.13 o
  -3   5  25        2.54        2.04     19.99 o
  -2   5  25      552.07      602.53     59.40 o
  -1   5  25        0.07       12.13     17.63 o
   0   5  25      150.55      188.08     38.48 o
   1   5  25        1.26       10.36     19.33 o
   2   5  25       47.43       50.49     33.21 o
   3   5  25       40.97       55.11     32.90 o
   4   5  25        0.94        9.56     39.48 o
  -4   6  25       27.93       26.69     30.14 o
  -3   6  25      122.26      142.94     35.67 o
  -2   6  25        0.02        2.36     18.50 o
  -1   6  25      223.18      162.63     37.35 o
   0   6  25       25.09       36.49     23.64 o
   1   6  25        9.79       -4.39     18.73 o
   2   6  25      157.74      193.49     49.41 o
   3   6  25       26.62       24.02     30.82 o
  -4   7  25       66.53       60.47     36.44 o
  -3   7  25       10.79       13.21     24.83 o
  -2   7  25      340.16      362.87     51.62 o
  -1   7  25       75.24       67.72     29.47 o
   0   7  25       44.22       33.96     24.00 o
   1   7  25      127.27      110.72     39.43 o
   2   7  25       66.94       74.64     36.20 o
  -3   8  25       14.26       -7.26     23.95 o
  -2   8  25       22.47       42.34     31.95 o
  -1   8  25       44.40       67.84     27.99 o
   0   8  25      126.61      101.27     40.59 o
   1   8  25      235.04      293.68     59.35 o
  -3   9  25      136.67      181.19     71.90 o
  -2   9  25       78.83      166.65     66.49 o
  -1   9  25      190.98       61.51     47.38 o
   0   9  25      223.12      218.18     73.14 o
   1   9  25        2.03        9.56     36.16 o
  -1  10  25       82.62       60.26     48.62 o
   0  10  25       14.33       18.29     31.58 o
  -5   0  26      130.76      110.96     57.35 o
  -4   0  26     1025.24     1017.35    127.17 o
  -3   0  26        3.59        8.73     35.32 o
  -2   0  26       37.11       41.56     41.14 o
  -1   0  26      104.32      107.64     55.69 o
   0   0  26      906.70      983.68    120.93 o
   1   0  26      285.05      254.75     76.47 o
   2   0  26      666.88      777.14    117.19 o
   3   0  26       97.40      118.86     59.01 o
  -5   1  26       17.10       36.05     31.43 o
  -4   1  26      480.27      511.33     70.66 o
  -3   1  26      238.74      308.32     58.56 o
  -2   1  26      201.54      190.14     48.57 o
  -1   1  26     1715.24     1786.04    135.48 o
   0   1  26      200.55      186.02     74.18 o
   1   1  26      146.10      210.31     49.95 o
   2   1  26       27.19       11.02     26.24 o
   3   1  26     1039.75     1196.97     79.40 o
   4   1  26        4.21       -9.70     25.06 o
  -5   2  26       16.75        9.87     28.53 o
  -4   2  26       90.53       73.37     35.05 o
  -3   2  26       39.94       51.04     32.07 o
  -2   2  26      141.28      149.11     43.68 o
  -1   2  26      111.87      140.87     41.22 o
   0   2  26       79.38       66.78     33.44 o
   1   2  26      133.32       97.87     37.32 o
   2   2  26       12.39       32.24     21.86 o
   3   2  26      272.46      228.65     44.59 o
   4   2  26       21.91       14.95     26.66 o
  -5   3  26        0.01      -11.22     34.91 o
  -4   3  26       26.63       23.43     29.74 o
  -3   3  26        2.46       -6.32     23.49 o
  -2   3  26       71.28       71.80     35.11 o
  -1   3  26       65.47       52.44     29.15 o
   0   3  26       91.96       48.28     24.56 o
   1   3  26      349.93      301.85     46.92 o
   2   3  26        4.77        0.04     17.33 o
   3   3  26       33.36       32.09     31.54 o
   4   3  26        0.23      -16.33     24.33 o
  -4   4  26      309.37      290.07     59.17 o
  -3   4  26       90.20       79.07     36.72 o
  -2   4  26      198.11      210.06     48.91 o
  -1   4  26      206.92      167.54     36.54 o
   0   4  26      805.85      709.27     63.36 o
   1   4  26       55.81       50.72     26.42 o
   2   4  26      527.12      523.03     58.53 o
   3   4  26       12.58        9.36     27.80 o
   4   4  26      381.35      311.69     86.44 o
  -4   5  26      220.55      296.31     89.77 o
  -3   5  26      432.74      391.38     52.20 o
  -2   5  26       91.32      110.99     32.28 o
  -1   5  26      599.16      618.26     61.07 o
   0   5  26        0.68        0.07     18.25 o
   1   5  26      926.81      970.17     74.42 o
   2   5  26      126.01       54.46     36.92 o
   3   5  26      464.88      510.56     73.55 o
  -4   6  26      111.00       87.42     41.39 o
  -3   6  26       26.47       35.35     24.23 o
  -2   6  26      429.79      505.72     57.62 o
  -1   6  26      103.19      100.59     32.23 o
   0   6  26      830.71      857.02     71.08 o
   1   6  26       10.17        3.96     25.38 o
   2   6  26      405.90      493.81     72.73 o
   3   6  26       50.74       70.23     50.29 o
  -3   7  26      495.75      538.92     76.74 o
  -2   7  26       30.89       16.20     24.18 o
  -1   7  26      258.04      283.05     47.64 o
   0   7  26      179.20      207.41     43.73 o
   1   7  26      410.20      503.21     72.14 o
   2   7  26       93.46      133.40     61.09 o
  -3   8  26       44.30       50.70     49.04 o
  -2   8  26       79.39       16.62     37.40 o
  -1   8  26        8.54       -9.09     18.92 o
   0   8  26        3.46        8.28     25.27 o
   1   8  26       19.52       36.57     41.14 o
  -2   9  26        3.72       17.87     36.16 o
  -1   9  26        8.81        4.57     38.65 o
   0   9  26       16.20        7.90     36.57 o
   1   9  26       15.93       14.96     41.97 o
  -4   1  27       28.60       23.14     29.83 o
  -3   1  27        3.04        4.84     23.89 o
  -2   1  27        2.89       -1.54     24.73 o
  -1   1  27      100.23       98.16     37.79 o
   0   1  27       49.00       74.97     36.30 o
   1   1  27        8.62       30.74     27.63 o
   2   1  27       42.11       45.81     31.15 o
   3   1  27       94.99       57.36     33.71 o
   4   1  27        1.78        8.73     38.23 o
  -4   2  27      390.11      401.08     66.45 o
  -3   2  27       96.51      117.91     41.06 o
  -2   2  27        1.71        0.47     23.42 o
  -1   2  27      819.94      868.99     86.81 o
   0   2  27      230.43      188.13     49.28 o
   1   2  27       23.90       34.18     28.28 o
   2   2  27      260.68      211.98     49.92 o
   3   2  27      709.49      726.20     68.82 o
   4   2  27       79.39      117.24     45.80 o
  -4   3  27       90.32       87.44     39.41 o
  -3   3  27        9.85       20.39     27.09 o
  -2   3  27        7.34        6.03     24.68 o
  -1   3  27      119.65      119.40     40.99 o
   0   3  27      522.21      614.91     76.88 o
   1   3  27       13.57        4.09     20.66 o
   2   3  27      128.44      132.17     35.56 o
   3   3  27      251.03      235.47     55.24 o
   4   3  27        3.60        4.16     39.90 o
  -4   4  27      213.31      189.48     52.82 o
  -3   4  27      280.42      250.70     56.53 o
  -2   4  27        7.80        4.45     23.62 o
  -1   4  27      375.50      358.24     63.03 o
   0   4  27       98.05      123.95     34.37 o
   1   4  27      354.75      376.88     52.64 o
   2   4  27       45.84       61.49     33.21 o
   3   4  27      644.51      642.91     81.25 o
  -4   5  27      270.77      256.83     86.44 o
  -3   5  27        3.37       -6.14     24.61 o
  -2   5  27       16.87       30.29     23.44 o
  -1   5  27      120.81      155.83     40.84 o
   0   5  27      109.59      112.98     33.75 o
   1   5  27        2.94       18.36     23.18 o
   2   5  27       22.81       25.38     31.17 o
   3   5  27        2.79        4.16     40.73 o
  -3   6  27       29.41        0.13     24.46 o
  -2   6  27      269.49      227.49     44.80 o
  -1   6  27      164.08      159.75     38.97 o
   0   6  27        6.04       24.17     23.46 o
   1   6  27      229.37      175.38     50.55 o
   2   6  27       41.35       25.94     32.47 o
  -2   7  27       33.54        7.81     21.75 o
  -1   7  27       26.07       33.53     24.05 o
   0   7  27       25.74        2.09     22.35 o
   1   7  27      194.05      185.35     70.65 o
   2   7  27       28.00       31.58     48.62 o
  -1   8  27      165.94      206.80     52.94 o
   0   8  27        0.01       -3.32     33.66 o
   1   8  27      114.75      172.88     68.57 o
  -4   0  28        6.99       -0.83     40.31 o
  -3   0  28       48.34       92.67     59.84 o
  -2   0  28      183.70      226.49     78.96 o
  -1   0  28        0.78       16.62     36.57 o
   0   0  28      304.34      352.00     91.84 o
   1   0  28      393.13      340.36     89.77 o
   2   0  28       59.39       68.99     54.44 o
   3   0  28      378.31      388.15     98.91 o
  -4   1  28      189.28      204.67     55.10 o
  -3   1  28      401.60      505.01     73.83 o
  -2   1  28       35.05       31.40     32.90 o
  -1   1  28      543.71      578.97     77.10 o
   0   1  28      387.40      380.01     65.24 o
   1   1  28      380.07      402.08     68.03 o
   2   1  28       60.58       36.07     31.64 o
   3   1  28      360.92      369.36     67.48 o
  -4   2  28        1.31       26.24     29.70 o
  -3   2  28       51.74       57.94     33.47 o
  -2   2  28       47.58       15.95     27.84 o
  -1   2  28       23.27       54.70     32.42 o
   0   2  28       33.80       46.93     32.15 o
   1   2  28      543.43      536.69     75.21 o
   2   2  28       41.78       28.63     29.47 o
   3   2  28       38.87       20.36     44.88 o
  -3   3  28        0.65      -16.41     23.90 o
  -2   3  28        4.33       12.95     27.65 o
  -1   3  28        1.89      -17.35     20.41 o
   0   3  28       91.78      124.10     44.05 o
   1   3  28       41.00       32.68     32.22 o
   2   3  28      234.45      314.44     51.08 o
   3   3  28      345.69      374.64     68.27 o
  -3   4  28      249.32      323.56     62.71 o
  -2   4  28      346.99      340.32     63.40 o
  -1   4  28      117.98       89.43     39.26 o
   0   4  28      558.31      475.12     71.83 o
   1   4  28      117.04       90.04     32.27 o
   2   4  28      250.73      221.02     45.95 o
   3   4  28        7.68       12.88     35.74 o
  -3   5  28      255.47      252.74     57.83 o
  -2   5  28       17.79       23.30     28.39 o
  -1   5  28     1044.15     1028.40     78.05 o
   0   5  28        3.91        9.21     21.21 o
   1   5  28      309.73      391.00     55.94 o
   2   5  28       51.44       28.83     31.93 o
  -2   6  28      153.53      188.21     42.14 o
  -1   6  28      364.06      411.29     55.55 o
   0   6  28      357.69      427.18     57.38 o
   1   6  28       22.90        9.14     38.65 o
   2   6  28      327.41      283.43     87.27 o
  -1   7  28      126.07      182.00     51.39 o
   0   7  28       52.99       36.50     33.40 o
  -3   1  29       44.23       56.59     35.97 o
  -2   1  29      189.46      172.06     52.15 o
  -1   1  29        0.47       -1.75     23.42 o
   0   1  29      217.99      162.21     68.99 o
   1   1  29       11.66       31.58     29.37 o
   2   1  29       77.48       64.59     35.85 o
  -3   2  29      296.42      291.09     61.86 o
  -2   2  29       18.20       20.98     29.80 o
  -1   2  29      391.49      429.21     70.93 o
   0   2  29      166.99      163.39     48.43 o
   1   2  29      371.30      447.73     72.20 o
   2   2  29       10.75       -3.28     25.59 o
  -3   3  29      218.67      206.13     57.60 o
  -2   3  29       89.71      104.88     42.42 o
  -1   3  29       23.55       37.28     32.85 o
   0   3  29      216.38      325.14     64.85 o
   1   3  29      310.78      283.32     62.06 o
   2   3  29      429.28      461.49     74.34 o
  -2   4  29        8.00       15.59     28.74 o
  -1   4  29     1199.13     1113.62    103.52 o
   0   4  29        2.15        7.27     26.79 o
   1   4  29      251.60      283.80     62.75 o
   2   4  29      108.43       71.03     42.18 o
  -1   5  29       82.69      111.37     44.51 o
   0   5  29       28.56       30.72     26.45 o
   1   5  29        5.28        5.88     22.70 o
  -2   0  30       45.26       69.40     55.69 o
  -1   0  30       20.09       58.60     52.36 o
   0   0  30      396.22      541.50    113.87 o
   1   0  30       15.59        4.99     37.40 o
  -2   1  30       45.18       18.18     32.60 o
  -1   1  30      247.11      277.23     62.75 o
   0   1  30       67.64       44.77     33.07 o
   1   1  30       10.12       28.82     30.82 o
  -1   2  30        6.07       13.13     26.32 o
   0   2  30        1.68        3.48     27.80 o
   1   2  30       20.09       -1.18     26.35 o
  -1   3  30        5.29        1.84     23.79 o
   0   3  30       67.95       64.51     39.81 o
 
